# Supplementary material for: Extracellular Matrix of Echinoderms
Source: Mar Drugs. 2023 Jul 22;21(7):417. doi: 10.3390/md21070417 (PMC10381214; doi:10.3390/md21070417)
Supplement: Supplementary file 1 [file marinedrugs-21-00417-s001.zip]

Archive with 18 entries (17 files):
- alignments/
- alignments/Supplementary File 1 (Fibril forming collagens).fas
- alignments/Supplementary File 10 (Fibulins).fas
- alignments/Supplementary File 11 (Hemicentins).fas
- alignments/Supplementary File 12 (Thrombospondins).fa
- alignments/Supplementary File 13 (Fibrillins).fa
- alignments/Supplementary File 14 (Lysyl oxidases).fas
- alignments/Supplementary File 15 (Transglutaminases).fa
- alignments/Supplementary File 16 (TIMPs and tensilins).fa
- alignments/Supplementary File 17 (TIMPs and tensilins - deleted sequences from alingment).txt
- alignments/Supplementary File 2 (FACITs).fas
- alignments/Supplementary File 3 (Network collagens).fas
- alignments/Supplementary File 4 (Collagens 6_7_26_28).fas
- alignments/Supplementary File 5 (Multiplexins).fas
- alignments/Supplementary File 6 (Unknown collagens).fa
- alignments/Supplementary File 7 (Syndecans).fas
- alignments/Supplementary File 8 (Glypicans).fas
- alignments/Supplementary File 9 (Nidogens).fas
