# Supplementary material for: Extracellular Matrix of Echinoderms
Source: Mar Drugs. 2023 Jul 22;21(7):417. doi: 10.3390/md21070417 (PMC10381214; doi:10.3390/md21070417)
Supplement: Supplementary file 1 [file marinedrugs-21-00417-s001.zip › alignments/Supplementary File 11 (Hemicentins).fas]

>H._sap._HMCN1
------------------------MISWEVVHTVFLFALLYSSLAQDASPQSE---------------------------
----------IRAEEIPEGASTLAFVFDVTGSMYDDLVQVIEGASKILETSLKRPKRPLFNFALVPFHDPEIGPVTITTD
PKKFQYELRELYVQGGGDCPEMSIGAIKIALEISLPGSFIYVFTDARSKDYRLTHEVLQLIQQKQSQVVFVLTGDCDDRT
HIGYKVYEEIASTSSGQVFHLDKKQVNEVLKWVEEAVQASKVHLLSTDHLEQ--AVNTWRIPFDPSLKEVTVSLSGPSPM
IEIRNPLGKLI----------KKGFGLHELLNIHNSAKVVNVKEPEAGMWTVKTSSSGRHSVRITGLSTIDFRAGFSR-K
PTLDFKKTVSRPVQGIPTYVLLNTSGISTPARIDLLELLSISGSSLKTIPVKYYPHRKPYGIWNISDFVPPNEAFFLKVT
GYDKDDYLFQRVSSVSFSSIVPDAPKVTMPEKTPGYYLQPGQIPCSVDSLLPFTLSFVRNG----VTLGVDQYLKESASV
NLDIAKVTLSDEGFYECIAVSSAGT----GRAQTFFDVSEPPPVIQVPNNVTVTPGERAVLTCLII-SAVDYNLTWQR-N
DRDVRLAEPARIRTLANLSLELKSVKFNDAGEYHCMVSSEGGSSAASVFLTVQEPPKVTVMP-KNQSFTGGSEVSIMCSA
TGYPKPKIAWTVNDMFIVGSHRYRMTSDGT-LFIKNAAPKDAGIYGCLASNSAGTDKQNSTLRYIEAPKLMVVQSELLVA
LGD-ITVMECKTSGIPPPQVKWFKGDLELRPSTFLIIDPLLGLLKIQETQDLDAGDYTCVAINEAGRATGKITLDVGSPP
VFIQ-EPA-DVSMEIGSNVTLPCYVQGYPEPTIKWRRLDNMPI---FSRPFSVSSISQLRTGALFILNLWASDKGTYICE
AENQFGKIQSETTVTVTGLVAPLIGISP-SVANVIEGQQLTLPCTLLAGNPIPERRWIKNSAMLLQN--PYITVRSDGSL
HIERVQLQDGGEYTCVASNVAGTNNKTTSVVVHVLPTIQHGQQI-----LSTIEGIPVTLPCKASGNPKPSVIWSKKGEL
ISTSSA-KFSAGADGSLYVVSPGGEESGEYVCTATNTAGYAKRKVQLTVYVRPRVFGDQRGLS---QDKPVEISVLAGEE
VTLPCEV-KSLPPPIITWAKETQLISPFSPRHTFLPSGSMKITETRTSDSGMYLCVATNIAGNVTQAVKLNVHVPPKI-Q
RGPKHLKVQVGQRVDIPCNAQGTPLPVITWSKGGSTMLVDGEHHVS-NPDGT----LSIDQATPSDAGIYTCVATNIAGT
DETEITLHVQEPPTVEDLE-----PPYNTTFQERVANQRIEFPCPAKGTPKPTIKWLH--NGRELTGREP-----GISIL
EDGTLLVIASVTPYDNGEYICVAVNEAGTTERKYNLKVHVPPVIKDKE------QVTNVSVLLNQLTNLFCEVEGTPSPI
IMWYKDNVQ----VTESSTIQTVNNGKILKLFRATPEDAGRYSCKAINIAGTSQKYFNIDVLVPPTI-IGTNFPNEVSVV
LNRDVALECQVKGTPFPDIHWFKDGKPLFL-GDPNVELLDRGQVLHLKNARRNDKGRYQCTVSNAAGKQAKDIKLTIYIP
PSIKGGNVTTDISVLINSLIKLECETRGLPMPAITWYKDGQPIMSSSQAL-YIDKGQYLHIPRAQVSDSATYTCHVANVA
GTAEKSFHVDVYVPPMIEGNLATPLNKQVVIAHSLTLECKAAGNPSPILTWLKDGVPV-KANDNIRIEAGGKKLEIMSAQ
EIDRGQYICVATSVAGEKEIKYEVDVLVPPAIEGGDETSYFIVMVNNLLELDCHVTGSPPPTIMWLKDGQLIDERDGFKI
LLNGRKLVIAQAQVSNTGLYRCMAANTAGDHKKEFEVTVHVPPTIKSSGLSER--VVVKYKPVALQCIANGIPNPSITWL
KDDQPVNTAQGNLKIQSSGRVLQIAKTLLE-DAGRYTCVATNAAGETQQHIQLHVHEPPSLEDAGKMLNETVLVSNPVQL
ECKA-AGNPVPVITWY-KDNRLLSGSTSMTFLNRGQIIDIESAQISDAGIYKCVAINSAGATELFYSLQVHVAPSISGSN
NM--VAVVVNNPVRLECEARGIPAPSLTWLKDGSPVSSF-SNGLQVLSGGRILALTSAQISDTGRYTCVAVNAAGEKQRD
IDLRVYVPPNIMGEE-----QNVSVLISQAVELLCQS-DAIPPPTLTWLKDGHPLLK--KPGLSISENRSVLKIEDAQVQ
DTGRYTCEATNVAGKTEKNYNVNIWVPPNIG-GSDELTQLTVIEGNLISLLCESSGIPPPNLIWKKKGSPVLTDSMGRVR
ILSGGRQLQISIAEKSDAALYSCVASNVAGTAKKEYNLQVYIRPTITNSGSHPTEI-IVTRGKSISLECEVQGIPPPTVT
WMKDGHPLIKAKG-------VEILDEGHI-----LQLKNIHVSDTGRYVCVAVNVAGMTDKKYDLSVHAPPSIIGNHRSP
ENISVVEKNSVSLTCEASGIPLPSITWFKDGWPVSLSNSVRILSGGRMLRLMQTTMEDAGQYTCVVRNAAGEERKIFGLS
VLVPPHIVGENTLEDVKVKEKQSVTLTCEVTGN-PVPEITWHKDGQPLQEDEA-------HHIISGGRFLQITNVQVPHT
GRYTCLASSPAGHKSRSFSLNVFVSPTIAGVGSDGNPEDVTVILNSPTSLVCEAYSYPPATITWFKDGTP-LES-NRNIR
ILPGGRTLQILNAQEDNAGRYSCVATNEAGEMIKHYEVKVYIPPIINKGDLWGPGLSPKEVKIKVNNTLTLEC-EAYAIP
SASLSWYKDGQPLKSDD-HVNIAANGHTLQIKEAQISDTGRYTCVASNIAGEDELDFDVNIQVPPSF---QKLWEIGNML
DTGRNGE-----AKDVIINNPISLYCETNAAPPPTLTWYKDGHPLTSSDKVLILPGGRVLQIPRAKVEDAGRYTCVAVNE
AGEDSLQYDVRVLVPPII-KGANSDLPEEVTVLVNKSALIECLSS--GSPAPRNSWQKDGQPL-LEDDHHKFLSNGRILQ
ILNTQITDIGRYVCVAENTAGSAKKYFNLNVHVPPSVIG-------PKSENLTVVVNNFISLTCEVSGFPPPDLSWLKNE
QPIKLNT-NTLIVPGGRTLQIIRAKVSDGGEYTCIAINQAGESKKKFSLTVYVPPSIKDHDSESLSVVNVREGTSVSLEC
ESNAVPPPVITWYKNGRMI-----TESTHVEILADGQMLHIKKAEVSDTGQYVCRAINVAGRDDKNFHLNVYVPPSIEGP
EREVIVETISNPVTLTCDATGIPPPTIAWLKNHKRIENSDSLEVRILSGGSKLQIARSQHSDSGNYTCIASNMEGKAQKY
YFLSIQVPPSVAGAEIPSDVSVLLGENVELVCNANGIPTPLIQWLKDGKPIAS---GETERIRVSANGSTLNIYGALTSD
TGKYTCVATNPAGEEDRIFNLNVYVTPTIRGNKDEAEKLMTLVDTSINIECRATGT-PPPQINWLKNGLPLPLS--SHIR
LLAAGQVIRIVRAQVSDVAVYTCVASNRAGVDNKHYNLQV-FAPPNMDNSMGTEEITVLKGSSTSMACITDGTPAPSMAW
LRD-----GQPL-GLDAHLTVSTHGMVLQLLKAETEDSGKYTCIASNEAGEVSKHFILKVLEPPHINGSEEHEEISVIVN
NPLELTCIASGIPAPKMTWMKDGRP-LPQTDQVQTLGGGEVLRISTAQVEDTGRYTCLASSPAGDDDKEYLVRVHVPPNI
AGTDEPRDITVLRNRQVTLECKSDAVPPPVITWLRNGERLQATPRVRILSGGRYLQINNADLGDTANYTCVASNIAGKTT
REFILTVNVPPNIKGGPQSLVILLNKSTVLECIAEGVPTPRITWRKDGAVLAGNHARYSILENGFLHIQSAHVTDTGRYL
CMATNAAG-TDRRRIDLQVHVPPSIAPGPTNMTVIVNVQTTLACEATGIPKPSINWRKNGHLLNVDQNQNSYRLLSSGSL
VIISPSVDDTATYECTVTNGAGDDKRTVDLTVQVPPSIADEPTDFLVTKHAPAVITCTASGVPFPSIHWTKNGIRLLPRG
DGYRILSSGAIEILATQLNHAGRYTCVARNAAGSAHRHVTLHVHEPPVIQPQPSELHVILNNPILLPCEATGTPSPFITW
QKEGINVNTSGRNHAVLPSGGLQISRAVREDAGTYMCVAQNPAGTALGKIKLNVQVPPVISPHLKEY-VIAVDKPITLSC
EADGLPPPDITWHKDGRAIVESIRQRVLSSGSLQIAFVQPGDAGHYTCMAANVAGSSSTSTKLTVHVPPRIRSTEG-HYT
VNENSQAILPCVADGIPTPAINWKKDNVLLANLLGKYTAEPYGELILENVVLEDSGFYTCVANNAAGEDTHTVSLTVHVL
PTFTELPGDVSLNKGEQLRLSCKATGIPLPKLTWTFNNNIIPAHFDSVN--GHSELVIERVSKEDSGTYVCTAENSVGFV
KAIGFVYVKEPPVFKGDYPSNWIEPLGGNAILNCEVKGDPTPTIQWNRKGVDIEISHRIRQLGNGSLAIYGTVNEDAGDY
TCVATNEAGVVERSMSLTLQSPPIITLEPVETVINAGGKIILNCQATGEPQPTITWSRQ-----GHSISWDDR----VNV
LSNNSLYIADAQKEDTSEFECVARNLMGSVLVR-VPVIVQVHGGFSQWSAWRACSVTC---GKGI-QKRSRLCNQPLPAN
GGKPCQGSDLEMRNCQNKP-CPVDGSWSEWSLWEECTRSCGRGNQTRTRTCNNPSVQHGGRPCEGNAVEIIMCNIRPCPV
HGAWSAWQPWGTCSESCGKGTQTRARLCNNPPPAFGGSYCDGAETQMQVCNERNCPIHGKWATWASWSACSVSCGGGARQ
RTRGCSDPVPQYGGRKCEGSDVQSDFCNSDPCPTHGNWSPWSGWGTCSRTCNGGQMRRYRTCDNPPPSNGGRACGGPDSQ
IQRCN-TDMCPVDGSWGSWHSWSQCSASCGGGEKTRKR------LCDHPVPVKGGRPCPGDTTQVTRCNVQA--CPGGPQ
RARGSVIGNINDVEFGIAFLNATITDSPNSDTRIIRAKITNVPRSLGSAMRKIVSILNPIYWTTAKEIGEAVNGFTLTNA
VFKRETQVEFATGEILQMSHIARGLDSDGSLLLDIVVSGYVLQLQSPAEVTVKDYTEDYIQTGPGQLYAYSTRLFTIDGI
SIPYTWNHTVFYDQAQGRMPFLVETLHASSVESDYNQIEETLGFKIHAS-ISKGDRSNQCPSGFTLDSVGPFCADEDECA
-AGNPCSHSCHNAMGTYYCSCPKGLTIAA-DGRTCQDIDECALGRHTCHAGQDCDNTIGSYRCVVRCGSGFRRTSD----
-----------------------------------GLSCQDINECQES--SPCHQRCFNAIGSFHCGCEPGYQLK-GRKC
MDVNECRQN--VCRPDQHCKNTRGGYKCIDLCPNGMTKAENGTCIDIDECKDG-THQCRYNQICENTRGSYRCVCPRGYR
SQGVGRPCMDINECEQV-PKPCAHQ-CSNTPGSFKCICPPGQHLLGDGKSCAGLER--L-PNYGTQYSSYNLARFSPVRN
NYQPQQHYRQYSHLY----SSYSEYRNSRTSLSRTRRTIRKTCPEGSEAS--HDTCVDIDEC-ENTDA----CQHE--CK
NTFGSYQCICPPGYQLTHNGKTCQDIDECLEQNVHCGPNRMCFNMRGSYQCIDTPCPPNYQRDPV-----SGF-CLKNCP
PNDLE-----CALSPYA---LEYKLVSLPFGIA---TNQDLIRL-VAYTQDG--VMHPRTTFLMVDEEQT-------VPF
ALRD-ENLKGVVYTTRPLREAETYRMRVRASSYSANG---TIEYQTTFIVYIAVSAYPYX--
>D._rer._HMCN1
-------------------------MDLITSPFFLGLILVLNVLSTAQDPKED---------------------------
---------------VPEGASTLAFVFDVTGSMYDDLVQVIEGASKILETSLSRPQRPLYNFALVPFHDPEIGPITITTD
PKKFQDELRELYVQGGGDCPEMSIGAIKIALEISLPGSYIYVFTDARSKDYRLTHDVLQLIQQKQSQVVFVLTGDCDDRS
HIGYKVYEEIASTSSGQVFHLDKKQVNEVLKWVEEAVQSSKVHLLSTDHQNG--LANTWQIPFDPSLKEVTVALSGPAPN
IEIRNSQGKLI----------GIKEGLSELLHIPNSAKVLNLKDPAPGMWTIKTSSEGRHSVRISGLSTIDFRAGFSR-R
QTLDFKMTSSRPVQGIPTFILLNTTGLSPPARTDRLELLSITGRVMKTLPIRYFPERHPYGIWNITEFVPPKEAFFLRVT
GYDRDGFLFQRVSSVSYSSIVPDAPKVSMPSRTPGYYLQKGGITCFVESLIPFTLRFTREG----LRLGVDQLFRESTNA
SWPIAQVTLKDEGFYECIAISSAGT----GRAQTFLDVSEPPPAITVPFNATASPGANVILTCLVT-STVRFNLTWQR--
-GDVDARLDHRIRVTTNLSLEIQRVTPDDVGWYTCIAANEGGVSAARVYLNVQEPPVVTVDP-RNQTFQTGQEIWIRCSA
KGYPSPMVVWTHNDMFIMGSSRHRMTPDGT-LIIKNTGLKDAGTYGCLASNVAGTDSQTAIVSYIESPQVTVPHSDLLIG
LGQ-KTVMECRVTGVPHPDIMWYKGDLQLKPSSVLSMDPQRGTLTIQQTQDTHAGQYTCVAVNSAGSAQGYITLDVGSAP
QFTK-KPS-DLSADIGTNITLPCYAQGHPKPQLSWRREDNIAL---FTQRHGPSTVTHRMDGGLFITNLWVEDEATYVCE
AQNHFGRIQVKAKVTVTGLVSPLIALSP-TVVSVIEDQQVTLPCVLLAGNPLPERHWLHDNGLVTSS--PYVTVRRDGSL
HIEQVSQQDGGQYTCLTENVVGSSNRTTILNVYVMPTIQHGPQI-----FSTIEGTPISLPCRAHGVPKPDITWSKRGEL
LDLSGS-VFSLTEDGSLHIHSPSGEESGEFVCTATNAAGYSSRKVQLTVYVRPKLSGVGEADIHDNSEKLLEMSVIVGDD
ITLPCEV-ESVPPPIITWAKDKQLISPFSPRHIQLPSGSMRITDTRVTDSGMYLCVATNIAGNFSQTVKLSVLVPPSI-S
AGPRAMKVQIGHAIDLPCVTQGVPEPSVSWLKDGTVLQDGSRYRIS---DGA----LTLNQVALTDEGIYVCRAVNIAGK
EETAIQLHVQVPPVVEVSE-----PPFNSPLQERVANQQIAFPCPAKGTPEPVIKWFR--NGHELTGNEP-----GVSIL
EDGTLLILASVSPLDNGEYTCMAVNDAGTTEKKYQLKVNVPPDIRDNG------LLSNVSVVINQPTNLVCDVTGTPVPV
ITWYKDGVE----VVPSSDVQILQKGKTLKLLKAAVQDAGRYICKAINIAGSRERDFYLDVLVPPTI-IGTVGSRDLSAV
LNQEIVLECKVKGDPFPTIQWYKDRKPVFL-GDPNIEVLNRGQQLKIKSARLGDQARYQCSATNAAGKQSKDFNLSIFVP
PSIKGGNVSSEVTVLLGNLVTLECEVRGVPLPAVTWYKNGEVILSSRQAQ-YVDRGQFLKILRAQVSDAGQYTCRVTSVA
GTAEKVVELDVYVPPSITAGSDGPTDMKVVLNKSLILECEAEGHPPPSLTWLKDGSPV-AVRESLRVLDQGRKIEILNAL
QSDAGRYVCVATSVAGEKEIKYDVSVLVPPVVDGASDTTDATVILNNILELECYATGRPTPTITWLKDGVPVKHGEGVRI
TSNGRRLVISRAQVSDTALFHCVATNEAGEQEREFKVSVHVPPAIRSTGPAER--SVVLHTSISLQCVVSGIPPPSTTWL
KDGRPVDTTQEFLKLESAGRVLHIKKARLE-DAGKYTCVATNAAGEAQQHIRLSVHEPPSIQYAGEMLNETILAGFQIQL
KCKA-TGSPLPAVTWY-KDGRPLTSAAGVNILSRGHVLEIDRAQVSDAGFYKCVAINVAGSTELTYSLQVYVPPTISSKG
GM--VTVVVNDPVRLECEASGVPVPSLTWLKEGSPVSSF-SDGIQVLSGGRVLSFISAQVSDAGHYTCVAVNAGGEQHRE
YELRVYVPPNIMGEE-----VNNTVLMGQSVQLHCQS-DAIPPPALSWRKDGRPLYR--KPGLSVSEDGSFLKIISAQVQ
DTGRYTCEATNVAGKTEKHYNLNVWVPPSIR-GSDEVSSLTVIEGGLITLVCESSGIPPPSLIWKKDGSELKGD--SRVR
VLSGGRQLQISSAEKADASSYTCLASSAAGSAIKEYNLQVYVRPSISSSAQDEETV---TRGGDITLRCEADGVPRPAVS
WMKDGRPLSTGRK-------AQILNEGRL-----LRILEAQVADTGRYTCIAINVAGQADRKYDVNVHVPPTIIGQTHMP
ENISVVVKNPVVLTCEASGMPPPAITWLKDGQPISTSSSVRVISGGRGLRLMHAASSDAGRYTCIVSNSAGEERKNFDLY
VLVPPSIVNEGTVEDVKVKERQNAILACEVTGN-PVPEITWLKDGQPLASDTR-------LQVMSNGRFLQISASQVADT
GRYSCLASNSAGDRSRHFNLNVLVSPTIAGSGPEGSAEEVTVTLNSPTSLVCEAQSYPPAIITWLKDGTP-FES-SRNVR
VLPGGRTLQILNAKEEDAGRYTCVATNEAGETLKNYEVKVFVPPVINKNDIPGESLAPKEVKIKVNNTLTLEC-EAQAIP
TPTLVWYKDGQILKADG-HLTITANGRIVQIKHTQVSDTGRYTCVATNIAGEDEKDFDVNIQVPPSF------------R
GFGDSGPGNNGEVKDVILNNPISLYCETNAVPPPVLTWYKDGHLLTSNDKVLILPGGRVLQIPRAQVDDTGRYTCVAVNE
AGEDSIQYDVRVLLPPSI-RGADGELPDEVTVLVNKTMLLECQVD--GSPTPKISWVKDSQPL-TQDNTHRLLSNGRTLQ
ILNAQVTDTGRYVCVAQNLAGTAEKSFNLHVHVSPTIVG-------IREENVTVVLNNFVSLNCEATGLPPPTLRWFKDR
RPVQAST-NALIMPGGRTLQILKAKMSDGGKYSCVAVNPAGEAQKLIYLTVYVPPSIRHNSGDLPVVLNVQVGKSVMLEC
ESNAVPPPVITWYKNGRPI-----AETANLRILADGQMLQLKETEVSDTGQYVCKATNVAGQVDKNFHLNIHVPPRLDGP
AEERVVETISNPVTFACDATGIPPPSLTWLKNGRVIENSESLEMHILSGGSKLQISRSQLSDSGTYTCVASNVEGKAQKN
YHLVIHVPPNIIGSELPSEMSVLLNDSVQLVCRAEGTPTPEIQWLKDGMTISR---TAQKNIKISPDGSTLTVTAVHTSD
SGKYTCVATNQAGEEDRIFNLNVYVPPLIQGNGPAAKELTTVLDSSINIECVASGS-PPPQLNWLKNGLPLPVS--SQIR
LLSAGQVLRIARAQVSDGGSYTCVASNRAGVDNRHYTLQV-YVPPSLDGAGSTEEVTVVKGSTASFICIADGTPSPVIIW
LRT-----GASV-SKDAHISLLNQNSTMQIVNVLVNHTGRYTCTAHNQAGDASRHFSLKVLDPPRINGSGVPAEVSVVVN
HVLELLCEADGIPLPTLTWLKDGRP-LPQTENIRLLRDGQMLRVASAQVENTGRYTCLASSPAGDDDKEFLVRVHVPPNI
AGDRGVQDVSVLQNRQVTLECKSDAVPPPTLTWLKDDAPLKMSPRVRVLSSGRYLQINNAVLGDGAQYSCVASNVAGETR
RHFKLSVNVPPTIKDGPQSVSVHINQPVVLECVVNGVPAPRITWRKQGSILAGNNPRYKFGEDGSLRILSAQVTDTGRYL
CMATNQAG-TERKRVDLQVYVPPSIAEGPTNITVTVNVQTTLSCEATGIPKPSVSWTKNTQALNTDQNQNMYRLLSSGSL
VVIAPSVEDTALYECVVSNEAGQESRAIQLTVHVPPSIADEATELVVSRLSPVVIGCTASGVPHPVLYWSKDGLRLAKDG
EGFTILPSGPLEITAADLSHSGRYSCVAKNAAGTAHRHVQLTVHESPVIQSHPSTLDVILNNHVTLPCRATGSPRPTITW
QKEGINIFTTGGGFTVLPNGGLQISKAKVEDSGTYMCVAQNPAGTALGKTKLRVQVPPVITSDIRAY-TVALDVSVTLQC
NSEGFPTPSVSWHKDGQLLSESVRQRVLSTGALQIAFAQPGDTGRYTCTVANVAGSSSLDISLTVQIPPSIRVGES-EVS
VVENTQALLTCVADGVPQPTITWEKDDIPLTDTTAEYTILPTGDLLIDTAQPEDSGSYTCVGTNSMGQDSRTISLSIHTH
PAFTELLGDVALNKRERLLMVCGVTGIPPPKITWTFNNNIVPAQYDHYN--GHSELVIERVSKDDSGTYTCMAENSVGSI
KSLGFVYVKEPPIIDGDVHSNRIEPLGGNAILNCEVRGDPLPTIQWSKKGINVQISNRIRQLDNGSLAIYGTVSEDAGNY
MCVATNDAGVVERTVTLTLQRSPTITVEPVETVVDAGSTVVLNCQAEGEPVPVIEWSRQ-----GRPLLGNEH----ITA
LNNGSLRLRSAQKEDTAEYECVARNLLGSVLVR-VTLTVRVHGGFSEWMEWGACSVSC---GTGV-QRRLRQCNKPFPAN
GGRHCVGSASETRRCQGKP-CPVDGSWSEWSSWEECSRTCGQGNRTRVRTCSNPPAQHGGRACEGKAVEAIMCSIRPCPV
AGNWGAWLPWSPCSETCGKGMQTRLRLCNNPPPSFEGPSCEGPDTQTQVCNERNCPVDGKWSSWVSWGACSVSCGGGTRQ
RTRICANPTPQHGGRQCEGNDIHIDFCNNEPCPIHGNWGPWNSWGSCSRTCNGGQMRRYRTCDNPRPANGGRACTGSDSQ
IQKCN-TANCPVDGKWSSWESWGECSASCGGGERTRVR------LCNSPSPSNSGRPCPGDSTQLSRCNLQP--CPGGPQ
KARGSIIGNINDVEFGISILNATIT-SSSTGGKVIQATITNIPRSLGPAMRKLISILNPIYWTTAHELGEAVNGFTLTDG
IFRRETQVEFATGEILRMTHVARGLDSDGALLLDIVVNGHILQLPSNADISLKDYTEDYIQTGPGQLYALSTRMFSIDRV
SVPYSWNHTITYGPSRGKMPYLVQTLHASAINALYHPLEEMLEFAIQAT-IAKGERSNQCPSGFQLDPTGPYCSDENECV
-EGNPCSHACHNAIGTYYCSCPRGLTISA-DGRTCQDIDECSLGGHMCHDGQDCENTIGSYRCVMRCGRGFRRTAD----
-----------------------------------GLSCSDVNECQES--NPCHQHCLNTIGSFRCACEPGYQLR-NRRC
IDINECKQR--VCRSDQQCKNTRGGYTCIDLCPTGMTKGGNGTCIDIDECHDG-THQCRYNQICENTRGSYHCTCPRGYR
SQGVGRPCLDINECELV-PVPCAYQ-CVNSPGSYKCLCPPGLHLLGDGKSCAGLER--L-PSYETFSYGYRTSQSSSDRS
SYLQRYHSLTSQSYHSYVPNGGRHVANRPNSAPSRNRRSTYICPHGFKTK--NGHCLDINEC-EQRDT----CQHE--CM
NTPGSHRCLCPSGYRLMTNGKTCQDIDECLEQNIQCGANRMCFNMRGSYQCIDTPCPPNYQRDPA-----TGF-CLKNCP
PNDLE-----CALSPYA---LEYKLLSLPFGIA---ANQDLIRL-VAYTQDG--VVHPRTSFLVVDEDTT-------LPF
ALRD-ENLKGVLFTTRPLREPHTYRMKVRALSYSADG---GIEYQTTFIVYIAVSAYPY---
>S._pur._HMCN1
-----------------------MANFYPTLSGSLPVLATLLFLASHVSPQINSRTSLTIDNVIDPESSSVSSSSGLFFE
AEENGAGPFNGGHRTAQTGGTTMAFVFDVTGSMFDDLQQVIEGAERILDSNLKRRDTPLKNFALVPFHDPEIQEITITED
PDYFQQKLKDLYVQGGGDCPEKSITAIYHALNISLPGSFIYVFTDARSNDYELTNEVLKLIQEKESQVVFVMTGDCGNQS
HPGFQAYEQIAATSSGQVFMLNKSDVDLVLRFVEISLQSRKVNLLSTDYEHG--ATQVHQVPIDTRINQITISVSGDSRN
VTFRDPRGRDIPLI-NSQRYNGGQQYLEELLTL-ENVYVVGMVEPSPGTYELITNSREEHTVRVTAISLLDFAFGFAR-N
PTSDLNNTFHRPIRGVPSNLMIEALHLNPPGILEKVEFLNLRGETIFETRLTQSTEN--PDLYIAPRTIPPDSYFHIRVS
GIDSMNFRFQRLSKAAISPLIPDPPTTFMPRRTPGYYGMDAILTCDVESMIPFTVRWMRRG----TPLDGPIEFSETGSA
TWTIKNSDSRIEGVYSCIAENEEGS----ARSETYLDITEPPPVIARPYNTSVLPGSDGVMSCFIS-STVEYNITWDK-P
NTLVSLQGHNRVSLMNNGSLVIQDVHPGDAGSYRCRAWNEGGVTEEHVYLYVQERPQINAYQ-GNVTFTSSQNITLRCSA
NGYPHPELRWLKDGQELPIVPGTRRGEIIH--QIFNASREDQGIYTCLASNTAGSDLLNVYVSYHEPPRIQMTQYRYLTP
PSQ-KATLSCPTSGVPPPEITWFKGDRDLTRVTYTRIWP-NGDLDIMGVQDSDSGSYTCYATNEAGVVSETVHLEVGSSP
IILQ-PPI-DLGVNYGMNVSVTCIAMGHPPPAVTWRKVGQSHL------DINPR-ITMTEDGNLFIRDMQVEDSGTYVCV
AHNEHGSTEASAQLRITNLIQPQISATS-QEEVVVVEDDVVVRCNVISGNPPPTVTWFHSSERLYPEYSPRLELFPDGSL
GIRGAVMSDAGNYTCVAENAIGNDTKITRIRVHNPPSISGTETS-----YTVIHHESVTLLCPAAGHPPPLIEWIKNGQT
IPNLGL-H-----QSALTLSYVTEQDAGTYICRVSNLAGFSEIEITLFILVPPAHEG---------VETTGVVNVTQGDS
VTLPCNV-RGTPPPQISWFKDNLPLPEAGRNFYVNTDGGLVIQQMSVAEEGQYRCVASNIAGNVSKDVRITILVPPSI-E
PGNTEYAVVAGGSIILSCEAYGIPMPEVVWQKDGAQLSIATRNVRI-LDLGS----LQIDVTSEEHTGTYTCLVTNEAGS
TNRLITLSVIVPPRIFD----------GQTQYTVVQGQAIILHCPATGTPPPTITWSK--EGIAIPLNDP-----HYDVD
EIAGTLTMFGVLPTDFGTYKCVVRNDGGSVYKDITLSVHVAPVIE-EA------VEETFSITIGQTVSLPCEVTGTPPPI
VTWYKSGNP----ISVTSSMVITQD--SLDIYSTRPFDTGIYQCVASNVAGNVTRNFRLIVMIPPSI---QDGPATRTTE
VGAHIELECRADGIPLPDITWYKDGEPLGTYNDPRLRKTAFG-TLQIVNVDQEDSGEYACYVSNDAGKASKFVTLTVNLA
PIL--LDSPDSYTSLIRNPVTLQCLAAGFPPPDVTWLKNGAPLNQEDVRY-YITPSNSLLIASTMREDSGIYTCNVSNTA
GSQYKHMELTVYLPPTSI--------------------------------------------------------------
----------------------------------NSGDTSYDVTLNNPVSLPCEVQSYPPPTITWLKDGRVIPYTNSHYR
IQPS-SLDIPMAVVRDSGVYTCIATNIVGNISRNYQINVQVPPYI-SPGPDTI--TAYLGQNVTLPCDSIGVPTPMTMWD
KSGLQLNYDNPRF-HKLDEGSLIISDVREL-DAAAYYCLVVNQAGADTRRITLTVKDAPRII------------------
-------NELPEV-------------------------------------------------------------------
----MEQIMNTEVRIPCQATGTPRPQVSWFKDGRPIEQL--RGYTVLGDNTLL-ISSLQPYDNGRYECRAQSESGFDSID
VFIDTQVRPHIAGENTPDDPVVVFTEEDQTVILECNVTDSHPPAEVTWYQNGQAILARADIGIHFETGDTSLRLPYLRPE
DAGHYHCEATNGQGSSQRHFSVEVHVGPVIR--NRRQEQVTVQVGHSVTIHCEASGVPDARILWMFGDIAISSQ--NSRY
HIASNGSLHLREVQVIDSGVFTCIAKNSAGNDTRVVNINVIVPPSINDGTSDIVRT----LSSSVILPCESAGVPFPEIT
WYKNGAPLNLSNPN------LEKLFSGS------LRIRSVEEEDSGVYRCVAVNQAGHDYKMLTLWIHTPPSLQP--DAS
RNVSTGVDEKVIIPCNISGSPKPQYRWLKNNRELLMNYGKMELLEDGSLMIRDVESIDRGSYTCEATNAVGVLSRDIRLE
VSVAPKITGSKTPVEYPVGQYDSIELQCMVTDAFPPPIIKWYKGDETLTGQEEA------VTIKDQGITLEIGSVNIANA
GEYYCTATNDAGMASMNWTIDVQVTPSI----LNGQDEYLTTVQNIDITLLCEAEGNPTPTITWERDNKP-LEL-RDSHY
LIGEDGSLRITAPQHTDSGGYVCVASNNIGYAIKNFHLVVKIPPKTSTQQ--------EVVTIGLRQSVTLRC-QAAGFP
APTISWRKDNLPIPLSTRAFSISSNGGSLTINSTREGDSGIYSCIASNEVGEQSLDILLKVQEPPII-------------
-LGELEV-NRMQHVQLVEGDDIELPCPTTGYPKPRVAWFRDNRILSPPE--YKIKDDGTLVIPGAMPFDAGVYTCSAVNE
AGNSSISINVTVMVPPLL---VDAYRPVDIIVILNNPARLYCEIDI-SIPMASIVWQKDGISL-REDSNIRISRDGQILE
INQVQVNNEGRYTCIATNNAGNATKFFGLTVHVPPIFPDGN----PVNPMMMSINEDDSTQLGCHASGYPPPTIRWYKDG
RLVTHNEPGVAVSNSGEVLRINRVNRIHAGQFTCVASSIVGNISKSYVLNVRVRPEIEGAEFPHN--VSVVNNMGIELRC
PTVAIPVPEIVWYKDGHRL---HPFQSG-VLISPDGTTLRIPNAQLHDEGVYQCVATNVAGEEMKLFNLQIDVPPVIVSR
EPNQIAVIAGGSTTIDCESYGVPKPTVTWTKNNAFISPASI--RYDIDPAGLLHIATVTVADEGVFECFVSNSAGNVTRR
IDLQVQVQPTITP--GRGRVTTQIGQSVRLFCDATGVPTPEILWQKDGQRVSP---MEGFLII---SDGMLQINDAQPSD
AGRYDCIAKNGAGADVFKVILEVHEPPQIA---ETTKTYEIRVDASVELECRVGGI-PKPNIRWLFNGRELGA---QSLK
LANGN--LKIPVVRAEDSGAYTCLAQNDAGFAQAERILVVLDVPRLPRPPREQSEMTISVNRRAVLTCPADGYPPPEVTW
RKD-----GILV-EPAGRITMTENH-ELIIDRVQESDSGTYTCVATNSIGSNRLNFYLTVQVAPTFTH--FPNDVELAAG
NRLELICEAIGVPMPDIAWLVNGTEMIPNPPTF---DGRSVLAIGNVQKSDSGTYMCRAENILGVRTAITAVRVRVPPRI
H-------------------------------------------------------------------------------
--------------RIPSDTTLTLGERAVLNCAVNGDPKPEVTWLKNNRPV-ALTDTMQQSSDGSLIIAPTAISDAGFYK
CQALNLYG-LDEVSYHLEI-------------------------------------------------------------
--------------------------------------------------------------------------------
--------------------------------------------------------------------------------
--------------------------------------------------------------------------------
--------------------------------------------------------------------------------
--------------------------------------------------------------------------------
--------------------------------------------------------------------------------
--------------------------------------------------------------------------------
-------------------QSRPMFVVEPQNTTVSHGENVLLDCIAQGEPEPSMRWQKE-----GFRVLPVGR----VAI
LPNNTLKIVAAQLTDSGAYMCLAENQMGRAVMT-IHLTVMVHGGWSEWTEWGQCSKTC---GRGM-RIRTRRCDSPSPAH
NGLQCTGPEVEQNSCHMDS-CPIHGRWGEWQPFEECSVSCGFGVRVRRRFCDNPPVQYRGRDCEGEGVQQDECFAGECPV
DGGWGPWSSWQLCDRTCGNGNTIRERICNNPEPRYGGRDCSGLSRETRACNVRPCPVDGVWGSWSIWSTCTVSCGGGQQT
RTRTCT--GPLHGGQPCEGRSEQTIRCNAEQCPVHGNWSDWDVWGICSAMCGGGIRQRFRSCTKPAPSPTGRPCVGDSID
TEPCN-QQPCQVDGKWTPWSPWSECSETCGESSRRKTR------ECTNPAPAHGGRPCIGAAELIQACHTPP--CIVGPR
TAVAMVTGSINGQTLN-GQLFANIS-VDNAGYTMVSASMDNVPKDIGNVMRMLISLISPVYWTSAYERDNTANGFSVTEG
NFERQTQVRFWSGEELTMGMHSLGVDENGVLQLTILLTGDTPEIFPEDQVITRNYREDYIQTGPGEIYGKSSRHVTIDGT
ALLYAWNHTILYDDAGSQMPYLVQTLNTEGATVEYNPVDGSLTYTIRVY-FTRGEPRNRCPSGFLLDPSGPYCRDINECL
-QRNTCSHFCQNYYGGHVCACPTGFRLNRFNERTCDDIDECRYNNGNCPSSEECQNTEGSFRCVQHCTRGTRRIPG----
-----------------------------------TTSCGDINECQES-PNICSHQCSNTQGSYQCYCNKGYRLRGKNQC
EDVNECEEHN-PCQINQDCINQQGRYRCITVCQQGFEKARNGSCIDINECRTN-RHECAATQTCMNSMGSYACLCPRGFR
AEGRR--CNDINECA---NRPCTYQ-CRNLQGDYECICSPGMMRAPDRKTCIGYEQ--K-VEPPTVL-------------
-----------------------------------------DCMNGWRRV--AGRCVDVNEC-QLAHP----CRYR--CV
NTEGSFMCECPPGYRLSADRVSCDDINECVEHNIQCGGNDLCFNRQGNYSCLETSCPQYYERERF-----TGY-CVRSCP
ATLTRSELQLCESLPGT---IQFRTLALLTDTS---AGRDLLRLRVVRSDG---TYHTNTYFSIENTQ---------VPF
NIRTESSGRGVLSTRLNLQEPRDYVIKVRAQGFSGSHISTHVELDNVFHIHVSVSQFPYSNS
>An._jap._HMCN1
--------------------------------------------------------------------------------
--------------------------------------------------------------------------------
---------------------MSVGAILTALNISLPGSFIYVFTDARAKDYYLTDQVLRLIQEKESQVVFVLTGDCGNTT
HEGFKSYEKIAATSSGQLFKLNKSDVDEVLTFVKVTLQARKVNLLSADFETE--GVKYIRIPIDTELQQITVSVSGVNPR
ITIRDPSGKL-----------TDGK---ELLRL-ENGYVVSLENPRHGIWQLIIGADSQYELRVTGLSSLDFGYGFSK-E
PAYSIDGTQRRPIRGIPNYLLIESKKLFPPGVITKMEFLSLSGEVISEYPLEYNPDN--PLFYNVSSVTTPDEYFYIRVS
GVDRRNFDFQRTTKTAISLLIPDPPVVYMSPHSPGYYDTDSYLKCFVTSLVPIEVYFKRNG----APIGEVMFFNGDAEV
QHLIERATNADEGYYECWATNAEGI----GSDTTYLDVTEPPPTIQKPENVTTLPGANAVLRCQAY-STVKYNITWTK-P
RSYVPLRENEFVRQLANGSLLVMNVRDSDGGKYRCTAANEGGSVYEELFLLVQEVPVITILA-SNITYTAGMNLTLNCFA
SGYPTPSISWSKDNKELPQMAGLSIGFDNE-LIIHNAGPDSAGTYSCDAINPAGHDTQSIVVEFTAVPEITLVSEQILVA
QEE-TVILTCPASGIPPPSIIWMKDNEIIDEYSYYLVLP-DGSLEVPSAQELDEGLFRCIASNIAGTATASMFLEIGSIP
KILQ-PPD-NVAIDIGLNASFPCLAFGFPRPVISWRRIDGKDL------SINPR-VTVTSGGSLHIRDLTVDDAGTYVCI
AKNKFGREEETAQLRITGLVRPYIFSSPAPEEIAIIGMRITLNCRME-GNPPPQVYWYKNDNPVNPTSNPNYRLETDGSL
TISNIQEGDAGVFKCEGINVAGQTQVESNLIVQVPPRIPPNPQVD----YVINVRQNVTLRCPTEGYPPPMITWSKGGQE
ITTNNL--YYYQLGNNLIITSASADDAGTYTCDARNPAGTDSLEISLFVNSPPKFKP---------NQKEGVVNVVINQT
LWLPCAV-DSVPSAIFTWYKNGFRITPTTANQ-LNNNETLWIGEVQLTDNADYICVASNIAGNISKTFNVHVWVPPTI-V
PDERVWTVHEGDAVVLPCIVQGIPTPEVEWQKDGRAIKRRSQRHTK-LDTGS----LEIISAIKTDTGTYICSVRNDAGA
IQRTIFLDVYVQPVIID----------QTQIYDVNADGSITLSCSSSGIPSPQITWMK--DGQEIVEAARGDTEMRFEVD
QSAGTLTINSAVESDTGVYVCTVSNPAGITSKEITLLVNIPPEIPEWD------RDNHVDVVIGNPIELPCEVESIPPPY
YTWYKDDNL----LNPNKEVIINSNG-NLGILRTTVLDSGIYTCIASNVAGNISKIFRVEIQVPPTI---LPGLNSLTLV
SGETAYLKCEVDGIPYPQVMWHKDGQVLNIQQDPRMVYVSASGMLSIDNVQDSDTGEYECYASNPAGQTSRRISMFVQVP
PLI--LDERTNYEVVVRNPITLHCPASGVPEPEVTWYKDSLLILKDDMRY-FQMPSGSLQISSTVREDTGEFKCSWTNAA
GSDDKVTYLTVHVPPRIID-------------------------------------------------------------
----------------------------------ADQLNDYSVIVNNLVTLECPVDSSPPPVFIWKLNGLEIDMSDPYYE
HFEDGSLIIRSTKLVDTGEYQCIAMNIVGNTSRTMQLNVQVPPEI-EDGPTEI--KIMLGEVADLPCVVSGVPSPDVIWQ
KDGRVLDIANNNM-EKQQSGSLIIFNAVQF-DSGSYTCVVTNEAGSETRLIKVKVLSKPYIR------------------
-------KDMPPV-------------------------------------------------------------------
----VTPTMGTSIKIPCSAIGLPYPDIRWYKGNLEIQKY-QRGYTIMNDGTLS-IASLQPYDSGNFTCIARNEAGTDSVS
MMIDTQVQPRISGENTVRNPTKEAAMLGKPINMYCNVTDGHPEAFIQWYRDGNPIYLW-ESGLHVSEDGMLLQISSFQET
DVGIYECIAKNSIGNSTRFYDVSIYVPPSIS--QDDFTVKTLNAGVPLQLHCEAYGTPPPRYIWKFNGIPLSSN--NRRY
IVNQDGSLRIQRTKVYDSGIYTCMAQNIAGNDSISVEVRVFVKPSISKGPQVRSVV----IGDGVILPCEAAGVPRPVVT
WQKNGAPLIINNQT------MKQVESGT------LHFLTTTREDPGTYRCIAENEAGVVTRKIFLDVLIPPSPTS--NAP
DNVAATITNDVTIPCVVSGSPRPQVTWWKNNRQLQIDGLKYIQTENG-LRIRKVDTADAGVYTCYAVNDAGVLPVDVEMT
VQVPPKITGSTVERNQPVVKSNRIYLECQVTDAYPPAVISWYKNNQLLTGDEPN------IQVIGNGRALQIFSSTEDDT
GNYFCMATNVAGNATKHWNIEIQVPPTI----TDNQRVDLTVVIESGIVLPCEIQGYPQPYVKWYKDGKE-IFG-NNINH
NVQESGSFEIKQATDKDSGTYVCVAYNTAGNATKTIHLITHVPPRFGDIP------VEEAIVVSPGDPVLLPC-EAVGNP
RPTFQWRKEGTVLPDQS-AAYIILSSGSMYVNSTRESDKGTYTCFVSNIAGTIQKDIHLFVQERPNI------------D
ISGELNV-----EYSPPEGKDMNLRCPATGTPVPDFYWFKDGQPVSGPR--FNIKRDGTLQIKDVVRTDSGSYQCLATNV
AGNTTLMLDLTVRVPPRI--LNKTFTPIDLVVYLHNPLSLICEVVD-AVPYATIIWKKNGETIVDKTPDIQILDNGQTLH
FPSVVSEHGGRYTCIAENGVGEDTKFWGLTVHIPPTIIGGGDVVFPMRPQPITVDQDKQVMLPCNVSGNPRPKITWYKDG
NLVTPNERGVTVSWDGQMLTISRADVIHTGHFMCVASSVAGNTSIEYELTVNVPPIIFGSEFPVN--ESVTINGAITLDC
TTTATPEPTIEWYNGEIPL---AGSELG-VRFDQKKHQLTIENAQLVHDGVYRCVATNVAGQQEKYFNLQVQVPSTITDI
SEGQVSVEFGSEVTLTCDNYGIPTPTVTWFKGDNFIPVDSA--RFVQTNNG-LFIAETTTTDTDLYRCIASNPAGESERR
VYLQVLVVPTITR--GLDTIKTVVGRRVRLPCDASGTPKPQITWQKNYHIIDRNDNDDGYKIL---SNGMLYIQEATIED
AGIYRCIASNQAGTTAMKIELQVQVAPTIN---IPEKFYSAVEEEAIILECSATGI-PKPEIQWLHNGIEISDR--RYVK
RLTGS--LQIPYVRAEDTGRYTCLAKNDVSSVSGSIQLQV-LVPPTITKDQGTYDIGLY--SRAALPCVVDGAPKPDITW
TKD-----GQPI-EESSRYFILESG-TLVFERVERTDAGQYVCTAINVAGRMSLSVELVVKVRPDFVV--FPNDLELAVY
EELELNCKAIGTPTPEITWKVNNTI-IPGTVSI---NGSSTYRIVNVMKEDAGKYTCVAENSAGSRIADAVVRIRVPPRI
M-------------------------------------------------------------------------------
-------------KQPPRSWTAVPMSVTMFDCDVIGFPEPRVMWFKDGEPV-SLDNRIVRADNNSLVIHDTNEVDSGVYR
CVGINEAG-EASVISELRV-------------------------------------------------------------
--------------------------------------------------------------------------------
--------------------------------------------------------------------------------
--------------------------------------------------------------------------------
--------------------------------------------------------------------------------
--------------------------------------------------------------------------------
--------------------------------------------------------------------------------
--------------------------------------------------------------------------------
-------------------SYPPQFLIEPVAASASLGELIRLDCTAQGIPIPVMTWHAELIGRPGSYIINADRQSQQFNI
LSNNSLVIVSAQLEDSGIYTCKASNEFDSILSS-AQVTIRVDGNWSPWQQWGSCSKTCRHQGETGMQKRMRLCNNPMPAN
DGRFCTGPDAQYRDCNADINCPIDGGFGPWTPWEPCSKTCGRGIRTRERKCNNPAPQYGGRECQGRTTEQVLCIMGECRI
DGHWLEWDEWSECSATCGEGTMQRQRRC--LPPINGGEPCEGRPFEVDTCSLGPCIYNGGWSDWSDWSICTVSCGGGEQF
RDRSCTDPTPSPNGLFCEGVTNQFKTCNPEQCIQHGNWGEWGDWEQCDRPCGVGRRIRRRECNNPPPSPEGRMCFGNSIN
TKACTLRESC--DGSWSEFGPWSGCPATCGEVFRIRER------TCDNPRPILSGAPCFGSAVEQKRCPLPP--CFVKPT
ETAGTVTGSINNVVIRSGLLYGNFTSSDTD--TTVHADIYDIPQELGNSMRILLSMISPVFWTVAREINGAVNGLMLTNG
IFRQQSRVEFNTGQTLHINVSALGIDEQNSLIFDVRIDGHMPDLRTASSIQLIPYEEKYHQLGEGKLYAKSTRSLFVDGR
AMPYYWNHTIYY--VGNNMPSLIQTLNANGLSTRYSTAEGRLGLFIRAS-IEP-VFTSTCPVGFTYDNTGPYCVDTNECQ
SYLRVCVDICVNTLGSHYCSCHPGFQLSA-NRRSCSDINECAINNGGCANGTQCHNTFGSYRCLVQCGRGLRISED----
-----------------------------------GTTCVDVDECVEYRRGRCHHECHNTYGSYECTCRTGFELQNSRQC
RDIDEC-RRSDVCSSTENCRNNYGSFTCF--CKPGYQRNERRVCEDIDECRIG-TYRCSQNSVCSNTNGSYLCNCRPGYR
--QRDGFCVDINECLQ--SNVCQYQ-CKNTDGDYECICRPGMISLADRKSCIQYIQ--P-TDRLSFGGQTLTITCPP---
----------------------DRMMN--------RILGKCVCKEGYREEVYSGICIDVDECITDGHR----CATDDLCI
NTVGSYKCYCPSGYSLNSDGLSCDDINECENY--NCGIDKTCFNMLGSFRCIDTPCPAGYVR--------TTSGCI--CQ
TG--------CQGRRNE---YVYRTIALKRGIK---ARQDLLRLYTVYEADGQKRIHTNSVYTIINDPNEEP-----VPF
NIRRDPSGGGMLFTLREFNKMEEYRVKVQAIGYSSNH--RYIDYKTTFVIYISISAYTF---
>P._min._HMCN1
-------------------MLLHSTTDSFLSKLSPLLLVLCSLPLSGVHSQIPGYEVPSV---------SYNFAGDLGFA
APQPAPAPESEETAPPPNSGSSLTFVFDSTGSMFDDLVQVIDGAENILNTAMSRREQPLRNFGLVPFHDPDIGPATITTD
PDKFVDKLRSVYVSGGGDCPEASIGAILQALQMSLPGSFIYVFTDARSKDYHLVNEVLKTIQEKESQVVFVMTGDCGNHS
HPGFKAYEQIAATSSGQVFLLNKSDVDEVLKFVEISLQSRKVNLIGTNHEEG--TITAHSLPIDSRLSQITLSVSGTNPF
IELHDPTGRKIS---------VGDPGVEKQLDL-DNVYILSIKNPKPGLWYLRAGGSDVHTVRVTGLSQLDFSYGFSK-K
PTLNINMTSHRALVGLVYNLLIEGKELLPPGIFRRLDFLDLQGNTIATYPLTEMDQM--RALYTVSDIISPEGFYYIRVS
GVDNEGYEFQRITPTALESLKPDPPRVKMSPWTPGYYGSTSVITCSVESLIPFNVFWTRDG----QVISEPTHYSETADA
TYEIQNSVTANEGFYGCNATNAEGS----KRAETYLDITEAPPILATPENVTVTPGENAILSCKVVFSAVEYNMTWDK-P
NSFVSLAIHNRVSQLQNGSLHIRDIQLGDSGRYRCIAANEGGPSYESVHLFVQERAVARISG-GNLTFTSGQNFSMTCTA
TGFPVPQLTWLKDGRELPTIPGLIIGPEGR-LTFINASPDVQGNYTCIASNSAGISGMLSTVSYIEKPTINMPTHHKLAT
PGALSTFLHCPSTGIPPPMFTWFKDGYDLSAMSFITAHS-NGTLEILSVQIIDKGVYTCVATNPAGNDTAFITLDVGARP
TILT-IPA-DIGVQYGQNVTMTCMARGTPLPVVTWRRVGGVPI------DNNPR-FLVQSNGNLIIRDINIDDAGTYVCE
AINEHGRDEVSAQIRITGLVRPDIADS--PDVSENIGTSVTLPCTAILGNPTPKIYWYRDGSLIRQG--THYRIMEDGGL
VIRPLRLDDAGMYRCVASNVAGNDTLWTQVTVQVPPTINETETS-----YSVIYRDSVELFCPAAGFPRPTVTWFKNGLP
ISTNEL-NQYITDQGSLVITFANEEDSGTYTCMVSNKAGSTELEISLYVLLPPSISD---------PPLSPNLDVTIGST
ITIDCQS-EGLPPPTIHWLRDGTQLRSSGSNYVIDASGSLTLQRISVNDQGQYVCVASNIAGNSTKTIYLNVQVPPSIQE
SGPIDLTVLAGDSIQLSCEAIGIPAPEVTWQKDGVQLRRNSQLVF--LPSGT----LQVREADQLNTGTYMCVASNAAGS
TSNVITLTVHTFPNVTN----------FQSLYVINQTQSVTLRCPATGYPPPSVMWTK--DGMPISENDL--DRSKYAID
ESAGTLQIIDAKYMDSGTYECLITNVAGGISKQITLTVNVPPSTDGDG------DTPTLQVTLDQSISLQCDVISYPPPE
YTWLKNGRP----LPADLRHVIRQDG-TLALSSLRLIDSGTYTCIASNVAGRTNIVYRLQIISPPSI---APGSTELTSE
SGRTIELSCEVDGIPTPMVQWHKHGVPLDIDNDPRINRLVAG-SLRIQGVIEEDSGEYECYAINAAGSASRIINLNVRVS
PTI--LETPRLYTVKVRFPVTLLCPVTGTPQPEITWLKNGEEI--EDIRY-FKTPEGSLRIASTVRDDDAVFTCVAKNEA
GTTYRDFRLTIYVPPYDL--------------------------------------------------------------
----------------------------------TIAPEMYDVFLNDRVSLACIIDSFPPPTIVWKKNGEELVIDGEDYI
QMEH-SLEIPKAKVANSGIYECVATNVAGNTTRSMTVHVMVPPRI-GAGPSII--KAFPGHSITLPCEAVGIPAPVHTWE
KAGRLLDLEDTRI-VQLFSGSLAIDNLQLT-DAGTYLCLVQNDAGSDTKEIRVEVQIAPVII------------------
-------LDQPNT-------------------------------------------------------------------
----LERRINSEVKIDCKAYGTPLPEISWYKDGRKIRQY-ENGFTILPNGTLL-ISNLQPNDDGLYECWAMSESGNATLE
VSIDTQMRPHIEGENTIYQPQTISVSQYENVYLHCNVTVAHPEATIQWYRDGRIITSRGDMGIQVGMGGARLSIPSIQEA
DAGMYQCVATNRIGDSSKHFHVNVHVLPVIN--SLRYEELIVSAGESVRIPCEATGYPTPRIAWRFEDRPVSGQ--NLRY
NIHPDGTLEIPSVFVWDQGRYMCTAKSVAGNASRVVDVRVMVHPTITQVQTSLTRI----EGSSVVLPCESAGVPEPTVT
WEKDGVALDPDEDPD-----MEMMFTGS------LRLTHVNASDAGLYRCIAKNDAGYASISMTFIVQTPPVHDP--FTP
KNVTTVASNDAIIPCKMTGNPKPRIRWFKNNRPVSVNRGKYRQLPDGSLLIRSVRAMDSGRYMCVGENGVGVKSNSVDLV
VPIPPRIPNSGTPTEYPVSELMPIDLQCFITDAYPPPLIMWFKGRELLTDND--------VGITIDNDVLHIDAIRIEDA
GEYSCLAFNLAGNATKTWNIDVQTHPRI----VGDSIIRVTVHQDAQISLPCSVEATPAPWIEWEKDGEI-LPA-NVPSR
EIGGFFTLEIPDAKRSNSGIYRCHARNWAGNASIIFIVEVQVPPVIEDPL-------KEVIAVGLGQSVVIPC-RASGFP
PPDISWQKNYQDIPKNSLAMRVMLDG-SLVINSTRVGDTGQYACLANSVAGFQMREVTLKVQEAPYI-------------
-PRPQLT-----AETPRYGSVVLLTCPVTGTPQPDIMWLKDGIPVDPYE--TEIFDNGTLILRDIRGSDTGTYECIAVNE
VGNFSIFIDVTVHVEPEI---SNSSSITLLTVLLNQRMDMFCEILN-SVPPATIVWYKNGEPLPNQDPNFFTQADNQVLT
FSSIQTADSGTYECRATNKAGSTKKIFNVEVQVLPVIDSSG----PIDPISITVTQDRSVDLPCYASGNPQPTITWYKQG
QRVTHNTPGVRVSRDGTTLSISRASVIHAGQFTCVASSGIGNATKVFVIGVHVPPEIDNAEFLHN--ITVIQNNRVLLEC
PTIAIPVANIQWFKDNQLM---ARSQNN-IIIRDGGMVLEIRDAQQLNDGRYHCVATNIVGESAKYFDLKVHVPPQPVIV
ASRNSSVDTGGSVTLDCGSDGYPPPTITWKKNGVFISPASS--RYQLSSGS-LHIPQVSVADMGYYECFVSNVAGNFTKS
FTIEVLVSPSIEP--VPDTISVSLGRPVRIPCSTSGNPRPTITWQKNNRILTL---DMGYTIL---DNGMLMIDSSEMSH
AGRYICTARSKAGSSVLRVDLQVQVSPSIDG--PAFTEHSVTEEDQITLSCEVTGI-PPPVIRWIHNSQEITGNG-FHYN
ILPSG-SLQIPVVRREDQGLYVCFADNGVGIAQIQRYLEV-KVPPSPRPRQPT-DLSVNLGNVARLSCIVDAFPPPVITW
EKD-----GEPI-DTSRRLAIEDDG-TLVIEQVQESDSGQYVCTATNVVGHATRTVVLAIHVGPRFVS--FPNDIELGTR
DRLELVCEAQGYPPPDISWYINGTK-TVSPPTI---NGRSTYVIDNISKKDEGTYKCSADNQLGSRTATAYVTVRVPPSI
S-------------------------------------------------------------------------------
--------------VSTDDKDVRVGDITVLDCASAGDPPPEVVWLKGNKVV-SYDNRVQKAPNGSLIIYRTRAQDAGQYI
CRVYNRFG-SDTVAALIAV-------------------------------------------------------------
--------------------------------------------------------------------------------
--------------------------------------------------------------------------------
--------------------------------------------------------------------------------
--------------------------------------------------------------------------------
--------------------------------------------------------------------------------
--------------------------------------------------------------------------------
--------------------------------------------------------------------------------
-------------------QRKPTFVVEPMNTTSDQGSTVKLDCLVEGEPKPSVSWLKD-----GYLVASQG-----ISI
LPNKTLLIVAAKREDTGRYVCQATNSLGPQSVA-VFVTIRVHGQFSEWEPWGECSKTC---GEGAYQRRTRQCNNPAPAN
NGRQCSGPSTDNRDCSLPM-CPIDGGWSSWQPWGECSVTCGSGIRTRVRYCDNPPPQYNGRGCDGAPSQQAECVVRNCPV
DGKYGPWTNWQPCSATCGNGEQIRTRQCNNPPPSNFGRDCLGPAEHKRMCSERDCPVDGRWNNWSPWTTCSRSCNGGLRT
RSRTCQ--APQNNGRECAGNNIEQDICNVERCPIHGNWSPWEAWTSCSASCDGGRQYRFRSCSRPAPQYNGRRCPGKAQE
VRTCN-QEECRRNGNWSPWSAWGPCSQTCGDSESVREH------TCDNPAPANGGLPCVGPRTQIRKCNVPS--CIGGPI
QAVADVSGNINGEQFGTTLLIANVS-SETRGYSLVSARMYNIPGTVGYALRYLISLISPIYWTSAYELGDAINGYTLTKG
TFERETEVVFGSGETMQIQYRVTGVDADGILRLSVVVSGEVPEFYEDDEVIFFPYDEDYIQTGPGEIFAQSTRVFTVNGI
PIPYAWKHLINYDQAGVSMPFLVETLKARGLQGTFNPLEQMMEYGVQVS-IQEGSPSNQCPQGFYFDQSGPYCRDEDECA
-QSGTCHHRCENTHGSYQCSCIKGYKLDL-NNR-CTDINECEATPNLCSANQDCQNIAGGHVCLTKCRIGYQRLPT----
-----------------------------------GLTCDDVNECEEN-VGLCDHQCQNTLGSYRCSCNRGFEPR-GSAC
VDIDECERPNACASRDQQCTNTRGSFTCITVCQSGFERAPNGSCADINECSNPILNRCSRIQTCQNTYGGYACLCPRGYR
SDRQTSICLDINECH---DSPCSYE-CRNTKGSYECICPEGMLRLMDRKTCVGRAT--R-PNTGQLINEK----------
-----------------------------------------SCPLGYQLI--KNVCTDVDECQKGRERGHSFCQGT--CE
NTAGSYRCSCPNGYVMSEDQFNCEDVNECEAN--RCGRDRMCFNTLGSYECVYVPCPRFYRRAELQLAAGTQFSCIKECP
KNMPD-----CYDLEDS---IRYKTFALARDSSLGWPTRDLFLMEVINTIDG--RAEDNVYFTIIDVRGSQEYCNCIMPF
RIRR-ENGKTFVATTSTLDEPKQYKLTVKASVYDARN---VFQYASRHIIFISVSAYPY---
>E._fra._gene60879_i0
-------MGLNRKANMSLHCWRQSLWWLRTSHLLFAMSILFSLLIPKVFPQSAYTNFTDF------------IKLDEYEI
PEDLDPTISPPLLRDYPPGATSLTFVFDETGSMNDDLQQVQEGAMRILDAITGNADTPIYNFVLVPFHDASVETVIETRN
QEEFLISLDNIFPQGGGDCPESSITAIKTALEVSLPGSQIYVFTDARANDYHRVNEVLKLIQITESQVIFVLTGDCGDYD
HEGYQAYEDIASTSSGQVFSLNKSDVGEILRYVELSVQTRKVNLISADVRQS--ALQFHLLPVDTRLQQFTISVSGENPF
VVLRGPRDEVIPILPNNPTDPPDGPYLEELLSL-GKAYIVAMKNPVPGTYQLNVSSTSASNLRVQGMSYLDFNYGFSTER
GRVDLKNTSRLPLRGVRSQLVISADQLLPNGYLTKVQFLNLMGHTIGDHEYTLQRDPTRENVYVVPDIIPPGEFFHIRVK
GIDHQNFNFQRITAAAISPLDPAPPKPNMLARTPAFFGELAMLSCYVDSQLPFTVEWRKGE----EIIGTTDLISDSSRV
EFSLGEAHSSMEDIYSCIAHSRDVDRRLQGRAETYLDVTEPRPTIVALTDVTVLPGMIAILTCHVN-SSVPHNITWDR-P
GSHQKLSAHSRVNLLRNGSLYIRNVRTSDNGRYRCIARNEGGYNFDHVSLIVQEPPIVVSST-SNATFMAWENVTLACSA
TGHPEPQITWTKDGQPLPEDSRVVDDRAGR-LILRSMTPDLAGTYRCHATNGAGEDEQAISVTYLEVPEIVPGEDIYLVA
PDQ-TAVLPCRASGSPPPRIMWFKDNLNLSNSHYTHISE-EGDLVIRSTTIYDRGVYVCVASNDAGSDSIEVRLNVGSEP
RIIQ-APGRNSGDDYGQNVTLSCVSRGDPRPTIKWEKINGDGY------YSDKGRIRILPSGHLFIQDLAVEDRGAYRCL
AENRFGSDTAYTQLRVTGLVQPSISAVS-PIETVTADTKLTLLCEIVMGNPPPEVEWYRDGQPMNFEV-GRHTVRANG-L
VIERVHLSDSGRYTCVASNEIGNASVTTQLVVQVPPSIPDDTRLS----YTVIQTNSVRITCPATGFPKPRVQWFFRGEV
VSSNDV-NHYVDELGALTIPFATGDDSGTYTCKVISPAGTDQLDISLFILVPPSING---------PDSLVTFNATEDSP
ITLPCEV-QSNPPSQIRWTKNGDPLPLTGRNYYQSSGGSLHFQRVEESDRGYYVCIASNEAGNTTKNIELEIHVVPRIRD
SGRSDVTVITGDSITMECEVYGNPEPTITWQKDGAQVKFHKRRFVK-SADGS----FTLRNARPGDRGAYSCVASNDAGA
DRRIYRLSVYTMPNITE----------PYQAHSVLVRQDVTLYCGASGFPDPEIEWFF--NGAPISPNNV-----RYTIE
ESIGSLTIHSTSVEDTGVYQCQASNSAGTSTGEIDLAVNEPPRVT-ND------TVGVIRVLMGESADIVCDVHSTPPPD
ITWQRDNQP----LRSGSSTVVLPDD-TLRFTRARESDTGYYTCIATNVVGSATKLYQLVVLVPPSI---RPGATEETAF
IDEAVRLTCEHGGFPDPEVMWMKGEEKLNL-ANRRKYIVQGDGSLVIYGLQDLDTGEYTCIVKNEAGLAGRTLGLEVLMP
PTI--LDTPNEHTVFYRNSVTLHCEADGIPPPKTVWMKDGAAITEDDIRY-FAHSSGTLRITSTVRSDSGVYTCLITNTA
GSAQKDITLNVIVPPEFS--------------------------------------------------------------
----------------------------------DDAEDEYNVQLKHGVSLPCGVDSYPPPEIIWFKNDQPLTFTSPRVL
IMSD-SLDLPQAQVSDSGVYQCFVSHPAGNISRSFRLNVQVPPRI-DQSLTTV--RALIGEDVILPCTAIGVPVPEVMWT
KGGHKYPPADDRI-EQMELGSLSITGAREG-DSGKYLCIAVSDAGSDTKVIWLEVNEPPRIT------------------
-------TPLPSG-------------------------------------------------------------------
----ITRPVHSLIELPCEAQGSPRPEVTWYKGTSPIEQG-QGGYTVTTEGTLI-ISSLQPGDDGLYTCLVTNQWGNDSQS
TLVETLVRPHIVGENTENDTEFVTTMQGKTVQLECNVTDAHPPATIVWWRDNRRIDSLEDLDLEVDYGGRLLTIPFIQND
DMGRYQCVATNSVGNAQKHFLVNVQEGPVIL--NPSWEEVTVMVGDDVSMACDARGIPHPRVSWHFDDIPLSYN--NQRY
TFTEG-AIHLRRVEVIDTGIYTCIAKNHAGSVNRTVIVTVQVPPSINRGKQSFQLP----EGASVILPCEVDGVPIPEVT
WERDGEPIDINEPQ------YQQLFLGS------LRITDIERESAGTYVCTASNMAGEVTRSIVLQVYTPPTVIA--SIP
KTTTAPIGEDVVMACPLSGTPTPFYRWKKNNRNLLFQPRKYTIDGPQ-LVVKEATLLDSGEYVCIARNEVGVSSVKVNLQ
ITAEPRIRGTHDAEDYPVQEFDSIDLQCFIEEAHPPPTIEWYFLGRLLSENDLD------IAITNDGQVLQIDSIRSDGA
GQYSCLVRNAVGEAERVWNVDVLVSPSI----EGLDDQVLEVREEQSVSLECPVEGNPPPTITWTRNGAE-IHQ-ADSRY
RISSDGRLEIREASSQDTAEYTCIAANDVGDAVKTFTLDVLVSPTVAPGE--------NTVYVTAGLQAYLHC-LATGFP
TPRIIWRRDNRPVPIGG-SSPQQFENGTLMINSTRPQDSGVYLCLVENTAGSAYREIQLVVNELPQI-------------
-LQPPET-----TQDLVKDNEMLLDCPVYGSPLPMITWLKNDQLVDPSI--GQIFENGSFYLPSVQPGDSGTYTCLAMNM
AGNDSISYEVTIHVRPSI---VDQQNSLDISVYINEAVTLICEVQE-GSPTPRITWLKDGRRIPSNAADIRIRRQGELLS
ILQADIGNSGRYTCVAENAAGTAERFYGLLVMVTPSFGS------RLEDTPTNLVWSERLALNCDAHGVPPPVITWLKDG
TPVTPQS-VPGVSMEDQWLVVESVGEVHSGVYSCVASNVAGNSSRIFTVDVLLPPDIEGAGSLHN--TTGTLNEEMELIC
ETDPDIPATISWYHNGRKL---RMFDQG-KVISKSGNILTIQSAQPEDRGSYYCDVTNEAGSERKYYTVDIYIPGHSIEG
NSD-LSVVSGSAVTLECQGYGYPTPITSWSKDGDEITSSSN--RYTLLDDGTLIIPSIETSDAGVFICTVSNFAGQSARS
VTIEVQVPPTIIG--TRTRIATTVNSTTEIPCVAEGSPKPMITWRKDRQMLDM---TGGYAIL---DSGVLRIESTELED
SGLYSCIAKNEAGSDIMEIFLEVQVPPEVF---EYHLSFEVEEDSSVVMECLALGI-PEPTITWHRAGKILSSSS-FQYN
ILSSG-ALEIPIVRRDDRGHYVCIASNPAGEDDGLRILDV-TVAPSILTPTSLINTAM-VSSELTLTCEVDGIPPPTIIW
LKN-----GQTI-RRESRLTFGEDG-SLTINSVQPTDAGDYTCVATSEGGRDSIEVEVVVHVPPTITS--SPVDKDVVNG
DRLEMTCEASGFPLPEFTWYLNRTE-IPSPPTV---NGRSTLVRENVMKEDTGTYMCKAENIAGHEKRIFVVFVRSPPKI
L-------------------------------------------------------------------------------
--------------DPPAPTSAREGDTAEMRCSTQGDPAPDIRWYQNEIPV-QPDARKTISENGSLMIYNTLPQDTGSYR
CEVFNIYGLTESIRAEFRV-------------------------------------------------------------
--------------------------------------------------------------------------------
--------------------------------------------------------------------------------
--------------------------------------------------------------------------------
--------------------------------------------------------------------------------
--------------------------------------------------------------------------------
--------------------------------------------------------------------------------
--------------------------------------------------------------------------------
-------------------NSEPSFVVPPEDTTVDNGDNVVLDCQVTGDPTPTVRWMKD-----NFNVHPATG----VKK
FMNNSLLIVGVRLQDSGEYMCEATNEDGAAIRAIVTLTVRVHGGWSDWESWGPCSTTC---GEGF-QSRPRFCNQPEPAN
GGMECSGPPFESKPCEVTM-CPINGGFGDWTQWSQCSVTCGTGEKSRTRQCNNPIPQFGGSGCGGRNRNIATCTLSPCPV
DGEWGRWHPWQHCSKTCGEGIMRRFRYCDSPPQSNGGETCEGLNIEEMGCKFDDCPIDGGYTPWSDWTTCTKSCGTGIKS
RNRVCSNPPPAFGGANCNGTATERMVCMTDQCPIHGGWSPWGPWSMCTATCDGGYQQRYRSCNRPEPQYNGRQCSGDRDE
RRPCN-QQQCSTDGNWSPWSRWSECSATCGESMTRRRR------FCNNPTPQNGGQRCVGDTELVQRCDVPD--CIVGPS
RVFATVVGTLNGVEITDGIMRVNIS-NEQEGDTRIRAKVSNVPLAAGHALKVLLSILSPAYWTSAFEVDGADNGYTLTEG
RYQTNQQVNFPSGERVNIVIDSAGLDANGTLRVTILVNGNTPEFNEQDQISFSEFIERYVQTGPGELYGSARKIISVNNM
LLPVNWNATVSYGTGR-RMPYLVQSLRNQGLSMNYQLAEQTIGYGLRVF-VSKGDPSNTCPRGFHLDSSGPYCIDEDEC-
-QSNPCSQGCSNFQGGYVCTCRVGYQR-Y-DQTTCLDIDECQSNNGGCLPTDRCKNNEGSFRCLRECPAGYKEFGP----
-----------------------------------SYDCRDINECAL-RQQLCSHQCRNTKGSYQCLCRQGFRINNKHTC
VDIDECLEGSHGCSAGQECRNTNGHYNCIQPCQNGFALARNGSCADVDECRLG-THMCGPAQTCRNLYGHYACMCRQGYR
QEGRL--CLDINECNN--EEACMTGICVNQDGGYECICPHGMQRLNDQRSCT-----------------------SP---
-------------------------------------------NSGYS--------------------------------
----ALNINCDPGTSYSNEHRRCIDVDECALNIHRCSSRETCLNNYGSYRCEDLECPRYYVRV-------NKWECRLECR
YNNPA-----CANLDKK---IRYLVHNTTKGIP---QGRDLIELRLIRESDS--QIHTNSYFQIIDQREAEEYCNCQVPF
GVRNKVNGVGVIYTTMALMEPNNYRLKVQARGYETSN---QQDFQTTFILFISVSAYTYSX-
>C._int._HMCN2
MNVAAISLCGRKATVVIPRVSKHLVPAYDLSSVLFVALLAVACLAASCIGQSRRREPLDI----------------RGKI
RGNITGDTYTPDLTGITPGSSSLAFVFDVTGSMWDDLKQVRGGAAQILETTRNRQEKPLFNYVLIPFADPVVGPISVTTD
PATFITALKGLYVEGGGDCPEMTISAIREALVISLPGSFIYVFTDARSKDYLQVPEILQIIQRKQSQVVFVLTGDCNERD
HDGYRAYERIAATSSGQVFQISREQVSEVVEFIRVSVQAHKVMLLSTDHDTPSPSQHEWVLPLDPNLEELTLSISGPDPL
LSIFDPDGIEI----------TEQTGLIPQLDL-EQVFIGTITEPKPGLWRIVAGSSGEHTLRVTGLSTLDFQARFSR-K
PTLNWTDTEYQPVANIPSYILLNATGLNQPGRFKRMKLLDIAGRPLRTLRLGTPPDPNQPYLYTVEPFMTPDVPFYIAVE
GITDDGYNFIRTTKNAILNIIPTAPVVQVKANQPGYFDYPVEIPCNITSLLPYHVQWSREVNGIYVNLHSPRLYLDSATD
YYVIDEVSEASEGMYRCYANNSEGN----DYGLTFLDVEERPPVVTTDGNVTVTPGNSVVLTCHIQ-SNVQYSLRWSRVD
GRNLDRR---RIRKLRNGSLLIQRAMPGDEAGYQCTAVNIGGESNDVIGLIVQRPPTVIIRPSQKSTFSEGGRIRIRCKA
NGLPRPKLKWLKGSNYLFDIGKIRISRSGNLLEIINANQEDGGLYTCQATNRAGTDQASVEWVFTEHPVVQIPEPEMLVL
EGT-TATLRCVTSGVPPPVVLWSKDGNNIVAGRSFEINE-EGSLVILQVARSDAGVFVCTARNPGGSDHGNITLTVGSLP
LFVEPLPH-DIGVDFGFDASIPCNAIGNPEPTVTWHKEDPDSD---EYNVMGEA--DLLLSNILSISSVELDDGATYICT
ATNSFGRSTTTAHVTITGTAHPEVDVGD-LRPHVIVGETIIIPCRIVAGNPRPIQRWKRRRVAFNPT--GRVYINEASSV
VITQAVTSDAGAYFCHATNVIGHEQGRVDLDVWVPPTITSTDTL-----FTTIEHIPVSMQCVATGNPEPVVVWRKDGDP
RPLNKLSGYEVSGDGTLTILNPDHENEGSYSCQSTNAAGVDSFDVHLEIYLRPQV-----------DSSVDDYIVTIGHS
VTLQCDVSDSDPPPTFTWRKGEESITGDEDGISITADGNLTLSSATLDDAGSYTCVATNIAGSAEKNVRLTVQVPPSI-R
RGPTLVKVLKSETASLQCQATGLPTPTITWSRGNVLIDENFNERFT-SLNGAGTSELRIRNTQLSDDDLYVCNAVNPAGR
DSSSVTLDVQSRPSLDLLDICVPSVTNNNCTLTPVELGRLTLPCNASGDPRPTIRWYH--DGEELNGRDP-----NVDID
AEGT-LTLYVVTADHNGQYVCEAENERGIIRKVTDVLVLEHPDIKGGG------NVERITVLEGEDVDLTCEADAVPPPT
ITWYGGEDQTQTVLEEREHIEFIENGQTFRITSARVSDTGLYKCTAVNKVGETHKFIRLDVYVPPTI-RDNEVVSVQTVV
VDESIDLHCYVDGIPFPAIRWYTGVNEVIP-DDERVQFIDRDQTLRINSALVSDTGSYKCIATNVAGESSKDFDLNVHVP
PFI--KGNDENHVVTLDTTLVLRCLTNGIPKPAIVWTLDDDPITSRAGMR-IVQDNQVIEFSNIQIDDVGDYQCTATNEA
GTATKNHNVIVQVPPSISGEESN--NVTVTLGGAVTITCDASGDPPPTIVWLKNGTPLFGSDESITISEDGTSLSMSEAV
ESDRGQYSCVASNDVGVVTHNYNLDVLVPPVI--SKPNERVSSVVHQTKTLHCDVYGHPFPTIRWFVYGQPVLESDRISI
ENRGQNLEISDVQVSDATRYTCVASNIVGRANKLVTLNVHVPATIIEPVENMVEHTVVEGQRAELTCVATGIPLPRVTWL
KDGISLNKAKYLK-VKDRGKVLIISKADVNHHEGRYECVANNGVGDDSRQMTLVVHVPPVIFGHSRDRTKVINIGRSEVL
ECRIKKGKPTPEIKWYNQDNQLINASRGIVFTNGRQRLHILSAQLSHVGNYWCEATNIAGKSRKDYTLDVIVPPSIRGSG
ETTKVSVVLNNDITMECQVEGIPTPTVTWRKDGQPVTSLRVGQHQISAGGTRLTVSDALESDAGRYQCLADNNAGNATKD
FLLDVYLPPSIGGDSV----VNITVVENTPVRMLCDV-DAFPPPAITWFKNSRPFLL--HPGVTLSDGDRQLDIRWAHEQ
DTGMFHCEAVNVAGRKKKYFRLKVLVLPTIS--GQQFNRQRHVVGDRIRMMCDPDGVPIPTITWTKNGEDIDTD----TD
VQSEGRVLVIQSAQVSHTGEFVCNATNIAGTDTKHYDITVFEPPHIVDNDVMNTIL--VNQGDGFRLECVVTGTPTPDIV
WLKNRRRISQYFDR------ATIREGGRF-----LLIDSSEVEDAGRYTCSASNSVGVEDKHYQVNVRVPPSIRDN-DII
QDLWVAEGHNISLTCDADAVPPPTIQWLVNGVLLVPNPRVREQSGGRVLLVSNAHEDDAAVYSCVATNVAGSSSRDIRLD
VYATPTIPDSDVTEELHPNRGRPFRLSCPARGY-PQPKIEWYKDGFRIASTATEGFVTSGYELSESGQYLTVGAAELRHT
GAYMCRATNNAGEVAKKINVEVRVPPSINE--DGSSPSDVTSHINTPTLLRCSAYGIPSPTIQWLKDGQA-IDTNSENIV
VQFGGRYLRISNTHLSDEGTYTCIASNAAGDVSRNINLHVNVPPVIEGSN----ELFPTAVGVPTNHTISLTCIIEEGNP
FPDIVWRKGRTELQASG-RVSFLSNGQLLEIEGSRTSDTGRYTCFARNSAGEDSKSFDVEVQTPPTF-------------
-PGGDEV----TDIDINEGSPHLIHCKITAVPLPELTWLKNGYPISESDDVFIFPGGRTLQINSAKPSDEGLYTCVATNE
IGSDEKNTRVKVNVPPTIGNGIGNNIPENVVASLGEPFTLRCPVT--GSPTPVITWYKNGRSIDLADDRFDVQGDGQILT
ILSSEVLDNGHYDCRAKNKAGDDNKVFVANVRVPPNISG-------PPREQRIAFENTAVVMLCDASGVPEPSLTWLRNG
VSISNNP-KYSVLSNGRLMIIISVQRTDDGEFTCVASNVVGQARKTYEVITYVAPVLPTTSGD----ITVDIGETATLSC
ENDAVPTPSVKWSKSGVELNDELGEDQGKVAISENGHLLIISDAQEDDVGRYLCIVSNDAGIQSKNFKVSVNVPPTISGP
PLVNLTSTLGNPVTLDCDVYAVPTATITWMKDGRIVQSNNR--VTILSGGTSLQISESAVHDTGSYSCHVTNVAGNAKKQ
QNLVVHVPPSLVT--SQTNVEVVRGEDAALECLATGIPHPTVAWYRNGALVDE---GASENLE--LTNNGLVIHNAQVSD
GVEYVCEANNIAGEDTESFNVVVLVPPSLGDTNSSLDTLVVNVGEPALLECPVVGGIPPPTISWLRSGIPLQVS--DRHQ
LLNGGRTLRLPHTQESDTARYTCVATNDAGRVTHDFDLNV-QVPPMFHSDTGG-EITVFVGDTITLDCTVLGTPQPEVAW
SKDESALRGLSS-NANNRVRSIINNQQLLIREVEIGDTGRYTCLAVSVAGEKNKNFDLNVYDLTTIDGSDETPQIIVDVG
DTIDLACNAHAVPIPALSWIKNEDALIDRSRVL---DNGRRMYVHSAQLSDSGTYTCIATSPAGVVEKDFDVIVHLPPTI
S---DGNNVTAVVGENVTIECESNAVPPPTLSWLKDGIPLNFDE--------KYLELTNVQVFDSGIYTCVASNIAGTTY
EDTKLSVYQPPSILDGPTTIIANKDDTVQLPCIGTGVPEPRISWRKDSQLL-FTAPRYTFQDEGSLLVERVEVEDAGRFV
CLVSNLAG-SARRVITLIVQVPPVIAVGDTNVTVTVNNPVTLDCEVSGEPEPQVTWSRNGINLNVESDPS-FTLLGSGSL
RIASSSIGDSGYYRCSVRNPAGIAYRDISLFVQVPPSISNAPSKYTREPDTYLRIPCDVSGTPTPTVTWTMNGNSIDGLP
GVEEDIAHG-LVITSINLQHDGLFVCSALNPAGQARYEADVEVRVPPTVAGDTVELTVYEGDPISLPCEASGTPQPTVTW
RKGPVAV-QLGDRILQQSDNSLFIYTSETTDVGTYTCVAQNGAGVASHDVLLDVYTKPVFQTDFPDSRTVVVGESLLLPV
VPQGHPDPSITWSKNGRLID-------TEDGSLQISIVSLADEGLYSVTAQNPAGTATRYFRLIVNAPPSIDAIHGTDIV
VDQGEQLALGVAVEGKPRPDVTWTKDGQVIDVNDLRIRVRNDGSLTVHDARSIDTGHYVATALNLAGRNSVEFDVLVQIP
PTLTEQPSDQNIHSGDTLTLVCAATGVPVPTITWKLNNQIVPGQATTPDAPGRSRLVIENVRRQDAGMYGCEARNPAGAR
MAVAFVTVESPPRFIDELPPTQIDQLGSNSLLDCPVQADPDPSFRWTKDGQEIVSSNRVHQFPNGSLIIYRTIISDGGEY
TCIAFNGAGSVDRKVNLVLEMAPRFVLEPENKITDAGNNVVLDCQAVGEPTPDISWTKG-----SRALPQDDR----FSV
LRNNSLRIVASRLEDTGEYECLASNFMGRNLAK-ALITIRVNGGFARWRAWGACSTTC---GSGL-QIRQRSCNNPPPAN
GGRECSGSEVESKNCHQGP-CPIHGGWSVWAPWEECSVSCGQGTRSRSRGCNNPPAQYGGTPCSGLDNERLTCVAPPCAV
NGAWSIWGPWLPCTSTCGHGSQMRHRSCNNPSPSGGGFDCFGLDSSSRLCALQPCPVDGQWSPWGSWDVCSVSCGGGSRN
RIRTCSEPYPLNGGRPCSGSSSQLDHCNVDPCSVNGDWASWGTWSECSRSCGGGQMNRYRSCSNPAPRFGGRFCPGSDSD
LQPCG-LQSCPIDGQWGSWTRWGSCSKTCGNGERTRSR------LCNEPRPQFSGRWCSGDATQSSYCRETY--CHGGPR
EGEGIAFGTINDIPFGASGISANGT-DIGGDKTRIVAELDNIPPSIGSALKSQVSILSPIAWVMAKEIKGAYNGYSLTSG
VFNRVVMVEFASGDTVKMTHHVHGVNARGKLQMDVSLEGTVPQTSPNTDIQIKDYTEDYLQTGAGSLYAFSDRLMVMDGF
ILPYTWNHTITYNSSRGLMPFLVETLSASDILVEYDEVLEKLRFQLDVQ-IAPGEPSDRCPEGFLLEDTGRYCRDENECV
-TQRPCSHTCTNAPGSFVCGCPTGFNMGP-DGRNCEDVDECSTGQYICQPTTECLNTLGSYRCVIKCGAGLKRSEN----
-----------------------------------GRTCEDIDECIDSAERVCSQVCLNTIGSYRCECRHGYRKRSGGRC
IDINECRPNNHACRSDQRCENTDGGYRCIDDCPTGMEKNLFAVCVDIDECATG-RHECGVGMQCENTEGGYTCDCRPGFK
ASGIEPPCVDINECLDYNESPCPHG-CINTIGSFECICPLGLRYLADDKSCAGLVR--I-PNNNN---GRHPVLENP---
GLLPQHGRISLVPLR----NQRIFAPT--------FTFRDFRCPTGYRYH--GGRCRDINECREVSGI----CQFS--CN
NTLGSYKCLCPIGYRVAANGRNCEDIDECAEGLMHCLPNQMCFNKRGSASCLNTPCPPSYVRVSS-----NG--------
--------------------------------------------------------------------------------
--------------------------------------------------------------
>X._lae._HMCN2
-----------------------------MATGGFCLVALTLLLAQVTYGE-----------------------------
----------------DTAAPSLAFVFDVTGSMYDDLRQVIEGANRILERTLNRRTKAISNYILVPFHDPEIGPVTITTD
PEKFKAELRELYVQGGGDCPEMSVGAIKMAVEVSYPGSFIYVFTDARAKDYKKKQELLQLLQLKQSQVVFVLTGDCGDRS
HPGYRAYEEVAFTSSGQIFHLDKLQVNEVLKWVEEAIQASKVHLLSTDHELA--GERSWNIPFDPSLKEVTISLSGPNPH
IQVIDPTGRIY----------TLNKGLEELLSIPNSALIVGLKPSIPGVWTIKISSSGRHTVRITGVSFLDFRAAFST-A
ALIDPSNTVERPIQGVPISALVNCTGLASPGKVDSLDLLRVSGEPFFSLPAQRLPYKRSKQLWSVPHFQAPRESFFMKVK
GTDRGGYPFQRLSSVAYTSIIPDIPAVFMPELIQGYHHRPILITCSVLSEIPFRLRFSKDG----ERLGEDQFFSETGNA
TWEIPSASAQHEGDYLCTAMSKAGG----GYARTKVSVADPPPMLTVPHNITTFVGGSAVLSCEVL-GEIRYNLSWAH-S
GKAFR---EGRVRILPNSSLEILNAQPSDAGEYQCTASNHHGATTASLWLTIQAPPSIEVKS-SSMQLSHGEEVTLRCDV
SGNPVPQISWKHDDFFLMTGSRYTILDDST-LLIKDAGQEDAGNYSCVASNSLGTDEQSVFLTYVERPKATAVKALVQVP
LGE-DAILECLSEGLPLPVVTWYKDDKEVTGTESGTN---GGTLRLQEVRTEDGGKYACVASNDAGTASDIIQLDVGTPP
QFVD-FPL-DVEVEVGESAKLPCSAEGNPAPQVSWFRQDEGPV---VASGTTEI-IEGPGSNTVHFKVARPEDAAVYVCE
ARNAFGWVQAEILLSVTGLAAPKLAVAS-YEVTVLEGRSLTLPCTVVSGNPLPVQRWTKDSQTLQVQ--WRHTINGEGGL
IIEPVQREDAGKYVCEVTNAVGSTNHSILLHVHVAPVILPGPAE-----YVVHEGRAVIISCDVKGYPPPTVTWSKGDVD
LTAENT-QYYLNKDGSILISLPTGADEGSYTCKAVNPAGISIREVQLIVHTKPRININGSHD----QSTPVRVVAALGAE
ITLPCDV-EGSPLPVVSWRKDSLPLPIVSARHHLLPSWSLRLSELRVMDSGYYTCLASNPAGNTSLTYSLEVQVPPRV-H
PGAKVLKALLGRTLQLPCLAYGDPMPRLSWFKDGEPMRVGDQDSLQ-GPDGS----ISILEVQLSDSGNYRCVATSSAGE
DFLEFRLEILEAPFFEDG---------SDVLLEQTAYEPVVLTCPVQGTPTPLIRWMK--NGVVLVGNLP-----GMTQL
GNGS-LLIESPVPSHGGDYICVATNEAGSARRKTKLVVYAKPKIFEDG------QGQNISVMANQPLTLRCEVSGVPFPT
VTWSKDGKT----LIEAPGMSLLAAGQSVRFHRMRKDDTGSYTCKAVNRAGEAQRTFNLMILVPPTI-YGAGSLQDITAR
DGSEVELQCKASGVPRPQVEWTKDGQPLPP-GEGHIQLTEGGQVLRLNGTRLSDQGRYQCLAFNHAGQQVKDFNLRVHTP
PTIWASNETTEVASLLHGVVELRCEARASPVPGITWFKDKRPIVSSSRAT-YRESGRSLQLSRVLLSDAGTYTCRATNNA
GTAEKSYRLEVYVSPDIEGGGSKPLPIKAILGHSLELECSATGHPPPTLSWLKDGLML-SERDGLQIKDGGRTLHIGIVS
ERTQGTFTCVAISLAGENVLHYVVTVLVPPKVLIGEGSAHVTVTANDPLDLSCHATGYPTPTIQWLRNDHSLSNEVGVEI
LDGGKMLTIRQIQPQHAGKYICKAEGESGTAEASVEVEVQELPSVTIAGGTTM--VVNFLKRVVLECDVSGNPPPSVTWW
KDGFL---------LPIHGPKLQINSVSID-DEGVYTCVATNFAGEGRQDVVLTVLVPPNIE--PSDVNQTVVENLPASF
ECLA-SGSPLPIVSWY-RGEQLLSAVPGITLLNDGKTLQIENAQSSDSGEYRCVASNTAGSSEFRYNLLVYVAPRIVSVM
DF--ATFLVNEQVWLECNATGVPEPTVMWLKDQVPVSTA-IAGLQILEQGRILSLEAAHVSDSGIYTCIAVNPAGEDSHH
IALQVYVPPSIMGEE-----LNSSISVNQPLLLECQS-IAIPPPVITWLKDGRPLLQ--RPGVRVIDDGHYLQIDQAQLR
DAGRYTCEASNDAGRTEKHYNVIIWVPPSFP--EPSAPHHSIIEGQPVSFTCECTGVPAPTLTWTKDGLPLEME--DSGL
ATAGGRIIQIGKVQVSDEGSYMCECSNEAGSSKREYWLEVYAQPMITGSSNTPTQV-TVNKGSLVTLECVVSGKPSPSVT
WLKDGFPLGNGPD-------LIFQNKGQQ-----LTIPMAQPSHSGRYVCVAVNAAGQTDIKYEVFVHVPPELPNTQTAL
LNVSTSLHGTFTITCEATGIPPPVITWFRNNEALSPRENVHLQSGGRVLKITHAQIQDGGHYSCVVTNTAGQAKKDFFVD
ILVPPSIDGEDN-NDLRVPEGQSVTLSCKVSGH-PKPLITWLRDAQPVQSRDE-------VLISPDGSELHILSANVFNV
GHYTCVATNSIAERSRNYVVTVLVSPTISGPLDDEANEDVIVIVNNPFSLICEALGFPIPSVTWLKNGEP-FKD-SDNLR
LLPGGHGLQILNAQEEDSGQYTCVVTNEVGEAIRNYEVKVFIPPVIKRDD-LNQDVGVKEVKTKVNSSLTLQC-ESQAVP
KPTLHWYKDGQLLESSG-GVQILSDGQELQIQPIRLSDSGRYTCVATNVAGEDEKEFYVNVQVPPIFHRPGSPSAAFELV
FRDDDEE-ELTEHREVVATNPISLYCDTNAIPPPILTWYKDGQLLSSSDGVMILLEGRILQIPLAHAKHAGKYTCEATNE
AGEDRLHYELLVLTPPVM-KGEVEELIQEVSVIYNQTAELNCDAT--GIPSPSITWLRNGLTL-STAERYQLLNDGKILQ
IHSVEVNDIDSYVCVAENPAGFAERLFTLMVHVTPIISG-------PNPENISAVLQNSVSLLCDVQSHPTPEIMWYKDG
QLLTPTK-GLLIMPGGQVLQIARVQLSNQGIYMCKVHNPAGSAEKLLHLTVYVPPSIKEPPMGKQE-AVVRLGDNLALQC
ESDAVPRPTITWYKNGQQL---LGKEDI--QIHDHGQRLEILDIKASDKGQYTCKVTNMAGEVELTYTVIINVPATIIRP
QNETLQLIIGNSIVLSCEAEGSPPPMVTWLKDGEPLEANV---RGVTIRGSRLQISRVQQSHTGHYRCIAQNSISEAHKD
FVLLVQVAPRIFGSEMPSEHSVPEEQEVKLECRTEGSPPPQIMWFKDGSPLDV---TLVHRVF--QDGTFLVLRSVQASD
SGRYTCVARNNAGEDTKVYVLNILVPPTFESGSNVSDVLSSVPGGQVTLECHASGS-LPLQLSWFKDGHPLSTT--RFIR
IASGGRILRISQVQVSDAGTYRCVASSPAGAAEKSFILHI-ESLPILERSESTEEVTAIKGASVTFTCEAHGTPLPSLSW
EKD-----GQPL-NLQSNLLPNGLGTRLHLESVHALDSGIYSCIAVNAAGKVSKHFHLTVLEPPRIEGPALPTEVSIIAD
SPLELACTATGVPTPEISWEKDGRP-LSQPDLLP--RNGTVLRIERVKAEDAGIYVCVATSTAGRDSRATWVRMKVPPSV
VGSADPRTLAVSVGGQLVLECKVEADPPPTIHWYRGDVPLQTDGRVQVLSKGRYVQIHSLRPSDSGEYTCIASNPAGRTS
LLFTVEIQLAPMIQPGPSVVSVSVNQTAVLPCRMEGIPLPTASWRKDGSPLSIEISRLEFLADGSLRIPHTLLQDSGYYL
CTVTNSAG-MARRGVELRV-------------------------------------------------------------
--------------------------------------------------------------------------------
--------------------------------------------------------------------------------
--------------------------------------------------------------------------------
--------------------------------------------------------------------------------
--------------------------------------------------------------------------------
--------------------------------------------------------------------------------
--------------------------------------------------------------------------------
--------------------------------------------------------------------------------
---------------------------------------FVHGGFSQWQEWGPCTRTC---GQGI-QERVRLCNNPPPAN
GGRPCIGPDLEVRACKLSL-CPVDGGWTSWSRWAPCSSTCGEGSRQRTRSCFSPPPQNGGKACAGKDTETEICQLPP---
--------------------------------------------------------------------------------
--------------------------------------------------------------------------------
--------------------------------------------------------------------------CQVGPS
RVRASVIGIINDQDFGISALSANLTENPLTGLTTITSSIENIPPSVGHLIRVLVSVIAPLYWSAAFAHDDTVNGFSLTKG
VFRKETQLEFATGELLRVTHIARGLDTEGTLWLDIVINGFVPVALASSDLIPQEYTETYVQTGPGQIHAWGSPTFSKSGS
FLSLRCNHTVEYNHNLGRQRKPTQRVHVGSVRSTYLPGLEELQFQLTTS-LREGLNGGACPLGFA-QSAESYCTDEDECD
-LRNSCSHTCHNTIGSFVCSCTVGYTLAP-DGRSCRDVDECFLGTHHCEAGQQCINTAGSYQCLLRCGPGFRPNAE----
-----------------------------------GTACEDVDECAQS--SPCQQRCLNTIGSYRCACDPGYQLR-GTLC
VDINECLRG--VCQPQQQCKNTLGSYQCVENCPPGSTRSESGICSDIDECRDG-SHRCRYNQICENTAGGYRCTCPRGYR
SQGAGRPCLDINECLQV-PKPCAFE-CQNIAGSYKCLCPPGKQLLGDGRSCAGLER----LNNTSALGQVGAQYDGSITN
GRIHGNNVYTWLSFS----QNGNQMGQ-----------SSIRCPPGFIRR--NGVCTDIDEC-VQRNP----CQHE--CR
NTEGSYKCICPAGYRLLPNNRNCQDIDECTEHRITCGMNQMCFNTRGGHQCLDTPCPTSYIRGPT-----PGT-CFRRCL
HD--------CSSGGPYS--LQYKLLTLPYGIP---GSNDVIRL-TAFSEGG--VLQNQTLFTALEQDSG-------SPF
AIRD-EGGHGIIFTLRPLDTSGVYRMKVQAVTHNEQQ---GVRYQSVFIIYISVSPFPY---
>D._rer._HMCN1-1
-----------------------------MKKFVVTLLIWALTLGARCSSVAP---------------------------
---------VKRHSGADDSASTLAFVFDVTGSMYDDLKQVIEGASRILERTLSRRTRPIKNFVLVPFHDPDIGPVSITTD
PKKFQKDLQELFVQGGGDCPEMSIGAIKKALEVSLPGSFIYVFTDARAKDYRLKRDVLQLVQLRQSQVVFVLTGDCGDRS
QPGYRAYEEIAATSSGQIFHLDKQQVNEVLKWVEETIQTMKVHLLSSDHETA--QESQWEVPFDPSLKEVTVSLSGPAPQ
IELRDPLGRTV----------GERQGLRELLNIPNSARVVNLKNPRPGPWTLKVGCSGRHTLRVTGVSNLDFRAGFSS-I
PVSEFTRTRERPIKGVPAHVMLKCSGLKPPGLVTNMELVSLGGRSLRTIPVPLPGDGGSGGIWSIPEFRTPSQSFFLRVS
GNDGDGYNFQRLSSVSYTNIIPEPPVVVMPTVVRGFYMQPAVIDCSVESDLPYKLRFIRGG----DTLGEERTYEASGKA
SWEIPYASGDDEGAYECVARSTAGM----GRALTQLTVREPPPVLRPPVNVTSSPGTVAVLSCQIQ-GSVRHNLTWYR-T
GSALPSR-SGRVRVLANSSLEISWVRSQDAGPYQCRASNAHGESQAVVWLVVLEAPSVVVSP-QTQSFSLGAEVHISCSA
SGSPPPKVFWSHGNIFLSNHHRMSISESGM-LTIRGAAPEDSGNYTCLATNEVGTASQSVNVNYAEPPSISVVQQMVMVV
AGE-DASLECQASGTPSPIVKWQKGDLDLGTAPFAEQDVHRGTLQIRGVQELDSGDYTCVASNIAGSSSAVVVLQVGAAP
TFSE-SPV-DITASVGDNITLPCIARGFPTPSLIWRRQDGRPI---FGKSSGHVGTSQLPSGALQIQSVWVDDEGVYLCE
AKNQFGSIKALARVTVTGLEPPLLVQGA-PSITTMIAQPLNLPCRLLDGIPLPERIWTHNGKQVRVG--GRVFLRSDGSL
HVDRAVPEDAGTYVCTAVNVAGSANITVTVEVHAPPDIKAGPLH-----YTASEGTPISLSCEARGVPKPTISWSKGRDP
LNRPVS-APFEAADGSLYISSPTEEDAGVYICTATSAVGYTSREMHLIVNSKPRIVGADG------SQVTVKMAAEVGSE
VILPCEV-QGSPTPLVTWSRNGQTIPPVTAWFTMLPSGSLKISDVRVVDSKLYTCSAVNPAGNVSLTYNLQVQAKPRI-H
PAPSTLKALIGQTVVLPCVVQGEPSPQVSWLHNGLPVAS----------DRM----LKIQAVQHSDSGTYRCVARNSAGE
DTIQIVLDVLEGPYFETN---------GETVIESVANSKVLIPCPARGSPAPQVRWFK--NGLEVHMERS---EHGVSLA
EDGA-LVIGSASASHSGDFKCVATNEAGSVERKTRLKVNVPPEIQDDG------QLLNLTVTLKQPLTLGCDAFGIPTPT
ISWTKDNRP----VLETPGVYLQNGKRLLKIYRVQHDHAGRFSCTAQNSAGEAKREYTIEVQAPPVI-SGTSGVQEVTIM
AGQEVDMQCRVSGRPLPSVEWTHDGEVLSPNGDPHVEFLEKGQVLRVKSVRPRDRGLYQCVATNNAGTQTRQFRLTIQAA
PLIRDSGEDSEVTVVLGFPAVLHCEVEGIPLPTITWLKDNQPIVSSPQLT-YTQGGQSLRVAAARGEDAGAYTCRATNPA
GTAHRHYTLRIMVPPQIEGDSTIL--------------------------------------------------------
----------------------------------SFGRREEKVRINGTLTLSCLAKGFPEPVTQWFKDGQLLN-------
----------------------------GNTHSGLSVNSHM---------------------------------------
---------------------LHVDNAMLS-HEGQYTCVVSNSAGEDKRDFHLTIQVPPVFH--------RVINGAADFT
LGEREGDEEDPDS----------------------------------------------------------------PDG
MVERREVLLGHSISLSCESNAIPPPRLSWYRQGRQLTSS--DGVVLAPGGHILQIPRVQLEDAGKYTCQAVNEAGEDKMH
YDLEVLVPPVISGQTDEF-MQDVDTVVNSTVSLRCDV-SGHPSPSVSWIKDGLPLYS--DSRHNILEDGKLLEIVNVQVS
DGASYQCVAENKAGAVERLYSLSIQVPPRIV--GRREEEMSVVEGHMISLLCDVQAYPPADIIWTKDGQMLEFT--TGIH
ILPGGQMLQIPRAGQQDAGQYVCTATNSAGQDQKSILLTIYALPALVPRLESESEVRTPLVGSTLILRCEANGIPKPEVT
WYRNGLQLAAGNG-------LRIERQQ-------LEIVGVQVADGGVYTCKVSNIAGQVDRTFRVTVHVPPVMEG--PLH
ETLTQNLGSHITLICEASGIPVPNIAWLKDGSPIESSLQWNWSTRANRLELGPLQLSHAGTYTCIAKNTEGQTQKDYSLT
IYAPPSIIDSGHPSEVSAPVGEELALECRAMGS-PAPKVSWLRNGKTLVNGNTEH-----INISPDGSTLTFLSVKPEDS
GTYTCLAVSSAGQETKIYTLFALVPPSISG--ETSVPREVHTTQHSVVTLECKAKGTPQPQISWLRDGHP-LLL-SPRIR
LLSADSTLRISPVHLSDSGIYTCVARSRAGLAELNFDLQVQAPPAVERTE------PTEQVAVVQGSSVTLTC-EARGVP
PPTLSWLKDGQPLSLHR-NLLLDGQETRFLLSDVGPSDAGLYSCVASNQAGSSTKTFNLTVLEPPKI-------------
-TGSLSP----EEQLIAVDSLLELECIATGLPPPTLSWLKDGRPIQDNM-AIIERDGQLLRINKVQVEDAGLYTCLASSP
AGEDGRNHWVRVQLPPTL---LGSNDIRTVSVPAKGHLTLECQTD--SDPPPEIEWYKDNVKV-QLGGRIQSIASGQFLE
IQDVRMHDSGQYSCVVTNIAGSTSLFFTVEILLPPVIRE--------GSSLIIAHVGQDAVLPCEVEGAPSSSVMWRKDG
GPVPLHN-NRFTLLSEGSLRISTVQLSDVGRYYCSVSNQAGSDHRGMDLKVYVGPSISPGPFN----VTVVTGQRAVLSC
ESTGIPAPQVSWRRNGSPI---SVDQSSAYRLMSSGS-LVITSPTAEDEGYFECTVTNEVGEERRVIEVILQVPPVIKDD
VSS-VTAVKMSPVVLPCHATGRPEPVISWNKNWMQLGARGG--SYRVLPTGALEILAATPSHAGKYTCSARNPVGVAYKH
VTLTVQEPPEIRP--MAEEVQVVLHHSVVLPCEVQGFPRPTITWQREGVPVAT---GHRLAVL---SNGALKFSRVTLGD
AGTYQCLAQNEAGTALAQTQLILQVPPVLS---VPRLEYVVVLGQPVSLDCVADGQ-PKPEVTWHRDRRPVVDS--SHLR
LFSNG-SLHITATQRGDAGIYTCSARNSVGRASHDVRLIL-HTPPQIF--VGQSEISVMQGLRVMLPCAAQGVPEPRMSW
EKK-----GVSVSNMPGKFTLRESG-GLIIERAEAGDAGLFTCVATNTAGSARWDIRLTVNMRPAFKE--LPGDVTLNKG
QSLSLSCHAEGTPTPTITWTANNRP-YTGASVDE--TGRSSVIFDNVTVSDGGTYACIAENTVGLIRALSFVRVREPPVL
RG------------------------------------------------------------------------------
--------------EAHTSQTVIQGKSAMLDCAVSGDPVPSLRWHKDGQPL-LGSLRFHPLRNGSLALYSAIIGDSGEYR
CVAESEAG-AAERTISLKV-------------------------------------------------------------
--------------------------------------------------------------------------------
--------------------------------------------------------------------------------
--------------------------------------------------------------------------------
--------------------------------------------------------------------------------
--------------------------------------------------------------------------------
--------------------------------------------------------------------------------
--------------------------------------------------------------------------------
--------------------------------------------------------------------------------
---------------------------------------QVPGGYSNWEEWGPCSVTC---GQGI-QERIRFCNNPPPAY
GGPLCEGPNVDSRKCQASL-CPGES-------------------------------------------------------
--------------------------------------------------------------------------------
--------------------------------------------------------------------------------
------------------------------------------------------------------------------PR
RARGSLIGMVNEKEFGVAYLEANITENDLEGTSTLEAHVENIPPSVGPLLRVLVSVFAPVYWTTVYQTQETQNGFSITEG
QFRQESQLEFETGEILKLTHVARGLDGEGVLLVDIVINGFVPPMLLSSNLNLQEFDESYVQTGSGQLYSWSTQNHIRDGA
PLTLRCNHTMVFEGPESRQGPLLQLLRLTGISGTYSLYTLSLDFKMTASLLIPEGDGETCPKGFILD-TASYCADEDECA
-VDSPCSHSCNNNMGGFSCACPSGFTIST-ESNSCQDIDECSQGSHLCHPNQQCVNTVGTYRCQAKCGLGFKPSLV----
-----------------------------------GTSCEDVDECQESAVSPCQQQCFNTLGSFRCTCHPGYQLV-GHRC
LDINECLRN--VCPAHQQCRNTDGGYQCFDSCPAGMTAAENGVCVDIDECQDG-SHMCRYSQICQNTIGGYGCVCPRGYR
SQGVGRPCLDIDECAQV-PSPCAFQ-CRNVPGSFRCVCPPGTVLLGDGRSCAGLERGHIFTNSTRVQARLRPQLVSALER
PYLTRLSVLPEHLGS--------------------SRRPRHECPVGYTSK--DGTCIDIDEC-AFRKP----CQHE--CR
NTIGSYQCTCPPGYQLLSNGRTCKDIDECTVQGVQCGPNQMCFNTRGGYQCLDTPCPNSYQRGRN-----PGT-CFRPCS
SRLD------CGSVGSFPL-LQYKLLTLPLGIP---AHHNVARL-SAFSESG--VLQDHTSFTILEQGGDDGE----RPF
GIKD-EAGRGIIFTVKPLDWPGLVRLRVQATTLSEQG---RVTYQSIFIIYISISKYPY---
>X._lae._HMCN1
-----------------------MFPCRILFLQHPLLLLLVQLLIQNSYGLTE---------------------------
----------PETANIPDGASTLAFVFDVTGSMYDDLVQVIEGASKILETSLNRPKKPLYNFALVPFHDPEIGPVTITTD
PEKFQNELKELYVQGGGDCPEMSVGAIKIALEISLPGSFVYVFTDARSKDYQLTNEVLQLIQQKQSQVVFVLTGDCDDRS
HHGYKVYEEIASTSSGQVFHLDKKQVNEVLKWVEEAVQASKVHLISTDHPGG--ASNTWEIPFDPSLKEVTVSLSGPSPA
IELYDPSGKKM----------TPETGLNELLNIFNSAKVINIKEPVPGMWKIKTSSNGRHSVRITGVSTIDFRAGFSN-K
PTLDFSKTSSRPIQGIPTYILLNTKGLSYPARVERLELLTTSGSLLKTLPIKYYPDRTPYEIWNVTEFVPPNDTFFIKVI
GYDKDDYLFQRVSSVSFSNIIPGAPKVSMPKITPGYYLQSGSVPCFVESLIPVTVRFSKNG----VKLGNDQKFRESVNA
SWEIANVSVSDEGYYECYASSSAGS----AHAQTFLDVNEPPPVIKVPTNVTVTVGKGAILTCNVV-STVRFNFTWLR-N
NIDLKDMNPSRISILRNNSLEVKSVTIDDGGEYNCFASNEGGIATASVTLIVQDPPKAVLEP-RNVTFTKGAEIKLKCSV
TGYPTPHIIWMHNDMFVRFSNRYIITHDGT-FIIKNAVERDSGVYKCLATNAAGTDQQTSVLVYIEVPQVTAVRSEMLVP
VGS-ETTLACKATGIPRPLIHWYKENIKLSPSALITIDPLLGTLKMKNTQFSDAGPYICVAVNEAGKSNGKVSLRVGSSP
VFTQ-TPA-DVSMDIGSVVSLSCSAEGIPEPKIKWRRLNHTSE---SSKPLSYQYNSQQKVGTLHINKLWVGDEGNYICE
AENQFGKIHSQATITVTGLVVPVIGESP-SVVSVIEGNQFTLPCVLLAGNPLPERHWVKDNVVLVSN--PYISLRVDGSL
HLERVLLKDGGDYLCTAKNVAGTADRITTIDVHVSPVIQHGPQI-----FSTIEGIAVSLPCKASGVPNPTIIWKKKGEV
VVPNND-TIIAESDGTLHLSSPGGEDSGEYSCTAINAAGYAARKVQLTVYVKPRIVIPEANGSSIAQNNQIEISVRAGDD
AILPCEV-KSVPPPFITWAKETQLISPFSQRHSILPSGSMKIFETKVSDAGMYTCVGTNLAGNITQLVKLSVYVPPKI-Q
RGPKLIRVKLGHSFEIACINHGIPPPTTAWYKDGNIMELDYGQD-----NNI----YRAESAKLSDGGTYTCVASNIIGK
DSANATVEIYAPPTLSDLE-----PPYNKQNQERISRQQISFPCPVKGHPKPSIKWFR--NGKELTGSEP-----GVNIL
EDRTILLIDSLTPYDNGEYTCVASNEAGQTEKKYSLKVHDPPLIKDKD------TIANVSVLLNQVSTLLCEASGSPSPL
ITWYKGKTQ----VVVSATVQILEKGKILKILKTTMKDSGHYTCKANNVAGESEKQYFVDVLDPPTI-AGVGTISEVSVI
AGREVNLQCKVKGIPFPSIQWFKENRLLST-EDHNVIMLENGQVLHIKNSRLSDSGQYKCIAANAAGSQAKESRLTVYIA
PTIKDGNSTADLSFTVNGEINLECDARGIPPPTITWYKDGEPLLPGTYVT-YIQKGKYLRITESQITDGGMYTCSVANVA
GQTEKTYSVDIYVPARIDGDEKKHQNKKVIVGKSLTLECEATGHPQPLITWLKDGVPV-ETNDNIRLLYNGKKLEIKNIV
EFDRGLYTCVAVNVAGETEIKYKVSVLVPPSIEGGNDPGDHTVIASGPVELECLASGTPLPTVMWLKNGTPINTSGRLRL
QSNGQKLLIPSTESSDSGNYQCVVKNEAGSSTKQFNVIIHVRPTI-KQVAPTV--SVLMHKATTLQCIASGIPNPHITWL
KDGLPFNVAKANVKMESFGRSLQFKKTLLE-DAGKYTCVATNAAGEAEQTIWLNVYEPPKIENSGEVIQETVLANHDIIL
ECKA-TGNPEPVVTWF-KDNQQLANTGDISLSDRGQVLQISGAQVFHAGIYRCVASSIAGTAELSYNLQVHVPPSISGRS
SS--VTVIVNNIVRLECEATGFPVPSLTWLKDGSPVSSF-ANGIQILSGGRVLALTNAQVGDAGKYTCVAVNAAGEQQTD
YDLSVYVPPNIMGEQ-----QNISSLISETLILKCES-DAIPPPVLTWYKDWKPLVT--RPGLTISEDGSILKIEGAQVK
DTGRYSCEAVNIAGKTEKNFNVNIMVPPAIR-DSAEESEINVIEGTLISLLCDSTGIPPPALTWKKDDIAVQSGAAGHIR
LLSGGRQLQIISARKSDAASYTCTASNSVGSAIKKYNVKVYVRPSISEGGSVPSEI-VVIQGNNVTLDCEASGDPQPMLT
WLKEGIPLISGNG-------FTISSNGRR-----LHLQKAQISNAGLYVCVAVNVAGQSDRKYDLKVFVPPAFPEGILKH
ENISIVEKNPFTLTCQVSGIPPPKVTWYKDGQPIPPSRSPQIMSGGFLLRFSHSSLSDAGRYTCAVSNAAGEDMRSFEVN
VLVPPKIIGS-VLEEIKVKERGNITLSCEATGT-PVPQITWLKDGHPILEDTN-------HHIDHKGQWLQISNVIMADS
GRYVCVASNPAGERSRSFSLGVLISPTIKGT-INGSPEDVKVVLFSSISLECEVHSHPPATITWHKDGRP-FKM-KNNVR
ILPGGRTLQILKAQEDDAGRYSCIATNEAGEGTHQYNLNVHIPPKIRKDDISEFGGFSKEIKAIVNTNFTLIC-DVKANP
SAKITWYKDGQPLEPAN-NLAIIS-GNTLSVEKAQLSDTGRYTCLASNIAGEDELDFDVTIQVPPNFPKLSGLWTTSRSS
TGSHNGE-----NKEVIINNPISLYCETNAVPPPTITWYKDDKPLTPSNRAFILPGGHILQIARAQENDAGTYTCVAVNE
AGKDSMHY--VMQXPPAF-EGSDEDLSKDITSLVNETLEMDCTVSVTGSPAPTISWLKDGHPI-QEGTRYHFLSNGRTLK
ILYTQLMDTGRYACVVENPAGSVQKFFNLNIYVPPSVIG-------SHSKNITVVEGNFISLTCEVTGFPPPAISWLKDR
TVLNSDS-HLFIVPGGRTLQIPQTRLSDVGEYSCIAINQAGEAKKTFFLDIYAPPSIVANIRDSSTEVNIKVNASAILEC
ESNAIPAPVINWLKNGQPI-----RETSSYQFLEGGQRLNIRNTQVFDTGEYECIVTNVVGQDNKKFFLNVYVHPSIQGL
QNEYHNGIIQSSVAFSCDAYGIPVPTLRWLKDGHPIGLTDSLEIQILSGGSKMKIARAQLTDGGTYTCLASNVEGTAEKN
YMLTIQVPPSIDGSGMTNELNVLPGETIQLICNANGIPTPVIHWLKDGKHITI---EDYLGINITTDGEILTISPIQTSD
MGKYTCVATNSAGEDDRIYNVNVFVAPTIDYNKGTPDVLTAVLDTSINVECRATGF-PNPQINWLKNGLPLPVS--SQVR
LQSGGQVLRFSRVQKSDAATYTCIASNRAGVDRKDYNMQV-YVSPSLDEADVTQQITVISGDPAIMRCIANGVPAPTITW
LKD-----GKQL-GDEYLPYIQSQGMVLHIVKAKMDDIARYTCVASNAAGRVSKHFILNVMEPPHINGSEVTEELSVVVN
TQLDLLCYTSGFPPPLITWLKDGQP-LSQNDNMNLMKGGQVLRITSAQEENVGRYVCLASNHAGDTKKEFLVKVHTPPNI
AGVSGTHNITVLQKKQITMECKSDALPPPKMTWLKDGQPLLPSSTVHILSNGQHVQIDNTDVTDTGRYICIATNIAGKTT
KEFVLNVQVPPSILEGPSLVTAYVNEPVTLECITSGVPLPKTAWRKDGSLLSRHNTRFFISENGSLYIPSVNVADIGQYF
CLATNAAG-SSQRQINLLVYDPPTINSEPTNITAKINIQTTLPCEVTGTPKPKIQWKKNGQLINTDLNQNMYRLLSSGSL
VIISPTVDDTGMYICSALNDAGDDNIEMYLSVHVPPTIADEAANIFVTKLSTAVIPCTVSGVPFPSVHWLKDGIHLPAKS
DSYRRLSSGSLEIPSSSLSHAGKYTCKAVNQVGSAQIQVNLYVQEVPLIKEQNDYLEVVFSNSITLSCEASGTPTPTISW
QKEGVGV-KSGSSYTILSSGNLNIARATQEDAGTYTCIAQNPAGTALKKIRLKVHVPPVIVPHQKEY-VISMDKSITMIC
EAHGSPIPEMIWHKDGVPLAKSPGQRMSATGGLHIAVVQQDDAGQYTCTAENIAGSVSSSMNLSVLVPPRIVKNIK-DVF
VVINNQATLPCAAHGIPTPTISWAKNNVPITDKAGKYSVLASGELILHNAQHKDVGTYTCTANNVIGEDTHTVRLTAHFP
PSFTELPTTVSLNEGERLSLLCKATGNPLPHTTWIFKDKILPVQDRRSK--PQSELVIDKVSREYSGTYMCVAENIVASI
NTTIHVFVKEPPVLNGVHDTHRTVPLGGNIILNCVVKGNPSPKIQWHKKAKVISYNKHIKQFSNGSIAIYDAGHEDVGDY
TCIATNDAGSLEHTVFLTLQRPPIIKVLPLDTTVDAGATVALNCQAEGEPVPKITWYRH-----NNPISSENR----INV
LPNNSLQIVAAHQEDTSVYECKATNIMGTDAVK-VTFTVQVHGGFSEWLPWQSCSVTC---GQGI-QRRIRLCDNPLPAN
GGHYCQGAETETRSCQNKL-CPVDGNWSAWSTWEDCSRSCGSGKRTRIRTCSDPPAQEGGKPCIGKAVDVAVCNTKPCPV
HGTWGPWQSWGACTKTCGKGTKTRVRFCNNPAPSPDGLPCEGQDTQMQICGDRHCPVDGKWAAWSSWTSCSLSCGGGLRQ
RSRACSNPAPQYGGHKCEGNERENEICNADLCPVHGNWGLWSHWGSCSRTCNGGQMRRYRACDNPAPSHSGRACTGTDTE
TNKCN-TDLCSAHGNWGQWEAWSKCSVSCGGGEQIRTR------LCHHPARSHTGRPCPGDSTQLLRCNVQA--CPGGPQ
RVKGNLFGSINDLDFGISPLNATITDDPNSGSRILQAKFTNIPKSLGPSMRNLVSVLNPIYWTTAKEIGEAVNGFSLTGG
IFKRESQVEFATGEILKITHTARGVDSDGSLLLDTVVKGHVLQLQASADIHLKDYTEDYVQTGPGQVHAYSTRMFSLDGA
YVPYTWNHIINYDPGQGTMPFLTETLHVSSIETDYKPQEESLSFQVHSS-ISRGDSSAQCPSGFRLDSSGLYCADEDECA
-SSSPCSHSCHNNIGSYYCSCPRGLMISD-DGRTCHDIDECALEDSICRKNQECKNTVGSYICTIKCGVGFRAAAN----
-----------------------------------DLVCQDINECVES--SPCHQRCLNSIGSYHCGCDKGYQLK-GRRC
IDLNECRHA--VCRQDQLCKNTRGSYKCIDVCPIGLMRAENGTCVDINECQDG-NHLCKNNQICENTLGGYLCTCPRGYK
SEGAGSPCVDINECEK--GDVCQHE-------------------------------------------------------
------------------------------------------------------------------------------CR
NVLGSYKCLCPPGYQLMANGKTCQDIDECLEQNIQCGINRMCFNMRGSHQCIDTPCPPNYIRDTI-----SGY-CLKNCA
PNDLE-----CALSPYA---LQYKLVSLPFGIA---ANQDLIRL-VAYTEDG--ILHPRTTFLITDDYSS-------LPF
SIRE-ENMKGVVFTNRPLQKPETYRMKVKALSYSIDR---TIEYQTAFIVYIAVSPYPY---
>C._gig._HMCN1
--------------------------------------------------------------------------------
--------------------------------------------------------------------------------
--------------------------------------------------------------------------------
--------------------------------------------------------------------------------
--------------------------------------------------------------------------------
--------------------------------------------------------------------------------
-----------------------------------------MVTC------PY---------------------------
---------------------------------------------------------------------------WGP--
--------------------------------------------------------------------------------
--------------------------------------------------------------------------------
-------------------------------------------------RSRTEGEYMCIATNPAGSDSVIVDLEVGADP
RITK-APF-NLGADISTNASLPCEAVGDPTPKIYWLF-KGNPI------KTGGR-FNQDKAGNLFVYNVEHTDEGRYTCV
AQNQFGIQEATAFLSITGIVSPVIAYTN-PYLDVVEGSDVDLSCVVVQGNPTPTIHWQKGAKVLENN--DHVTISKPGEL
NIKNIQKSHEGDFICVASNVGGNSTYIVSVNVQVPPRHTFHREEDIYTNFTVVEGGGIILPCSVEGDPRPTISWFKDESP
ISLTDY-HYYIREDGSLEIFSADPQDSASYRCTASNQAGDVDKTVQLFVQAPPIIQG----------EETEQFTVKVGET
VVLPCSV-RGKPTPEVFWRKNFVRFSPESSDHFLFSDIGLTIFNTEISDRAIYECVASNIAGETTKIITLIVQIPPTISS
DGETDTVVVTGEPAFLNCDSQGDPEPEVTWKKDDVIFDPTSDPDISMTPFGS----LDFGKVKVVDDGRYVCIATNAAGS
AMKDFILIIHDPPFFPPF---------ITNHTQVIENNPATIPCPAVGTPPPLITWYK--NDVLLTGDET-----GVTFL
DDGG-LELYNVNAKDTATYKCVATNAAGETEHSVDLHVLIPPKLIGEDISLIDRRPTVSSVVVNQTASFFCPIEGDPTPV
ITWQKNGQE---LLGDSERIFISEDGRNLTIDKADLLDTARYTCIARNEAGETDKSFNLEVQVPPVLDLETVTPSNLSVV
IGNTLFISCPMSGIPPPKITWYKNGEVVSPDLDPNIRIYAEGRRLELTSARVTDLGLYRCEGVNAAGNNHNEYEVEVYVP
PSIEREGEIARPEVIVRRSINLTCPASGIPRPEISWFRANKVIKEDSVNYMLLNDGWTLFIFNASSEDSSRFTCRAKNVA
GNNEKAFDLQVLVPAYI---------------------------------------------------------------
--------------------------------------------------------------------------------
--------------------------------------------------------------------------------
--------------------------------------------------LRENVDTEPR--------------------
--------------------------------------------------------------------------------
------VILNRTLVLNCPVGGSPNPSILWYKEGIPLDLNNNPLIDVLSEGRQLRVPNAQLSDSGTFTCEALNKAGRDSQD
YNVQIQIPSKINEFRTN---IKPRTIAGNPLTITCPA-SGIPPPVITWYKDGSKVDFSKDKNIQLDKDGQELTLKVTGVK
DTGTYSCEALNEAGVAKLDFDVFVEVPPIIS-VTEKFPKVKV--GQEITLGCPASGTPEPEILWLKNGQPIDFSLASGLR
EQSGGEELHIHNAVVDYGGTYTCVASNSAGDDQVNIELEVWVPPVI----------------------------------
---DRESFEKYTG-------------------------------------------------------------------
----VIKGRTTVLNCPAFGLPPPNITWYKGGSPLVPDSRMELLTGGLQLRIVNTTINDTGTFRCTAVNPAGEDSVDMELE
VMVPPSIDESNVVYTPKVVQNRTVIIECPVSGV-PQPTVTWSINDSPLTPKDR-------IRLLDNNKQLTIDMAQVADT
AVYMCVAVNKAGELRKKFQLEVLVPAHILT--EVASESELVTVQNQTININCPAMGIPSPSIIWLKNRVPLLDAPYKNMR
VINNDQVLEISNAQLEDAGKYSCTVTNVAGQEKREFNLQVHVPPFIARSQ------------------------------
---------GEELHVAT---------------------------------------------------------------
-----------------EGGAVTMKCDVGGVPEPLVTWLKDGQILQTED-------------------------------
------------------------------------------------------------------NAHIRILSGGQIFQ
FLAVKTSDAAKYTCQAENMAGLTEKYYKLEVQVPPRING-------SQFQQKSVTINQQLYLNCEASGNPPPKIVWMRQY
QVI--------------------------------------------------PPY------------------------
---------------GNPS----------VRIRDQGRQLLLTNAQLLDEGEYTCLVSNPAGNASVDFSVSVQVPPSIDDG
PKQ-VVGIVNTRVDLSCNSIGLPVPQVKWEKNSQVFPTTGL--RHRMLVGGSLEFTSVRLEDAGKYVCTASNEAGSVRRE
ISLDVQVPPKIIG-ETQINMQAVLGDDIHLPCNVEGDPKPTIIWQKGTSILSG---GADYYIM---ENGTLLLRRTDERD
SGMYICIARNNAGTAMAQIFLRMFIPPKITD--VTQTQYSVQQGRNIVLPCRAEGR-PQPAISWEKDGQKLTGS--YHYR
LLRSG-WLLIPYSRPEDTGTYRCIATNTAGLDEVSITLTV-HVPPRIE--KGARLMTGTVGSTARISCNATGEPRPDVTW
LKD-----GRLI-REDRKYVVEDSG-TLLINSLDADDTGSYTCTAINVAGRDSMDRVLRVQVPPKITV--APRSQEVIQN
SRIVLSCAATGIPVPTVTWTLNGKP-VPASPSI---NGRSFLHIHHALRQDAGMYTCIAENPAGLVTASAPVLMKVPPQV
S-------------------------------------------------------------------------------
--------------VPDSDATVSVADQVMLTCSVGGDPNPDIRWTKNGRPV-ELSDRIVQLLNGSLVIYDSTSSDAGEYK
CVASNDAG-TSEGVAMLTV-------------------------------------------------------------
--------------------------------------------------------------------------------
--------------------------------------------------------------------------------
--------------------------------------------------------------------------------
--------------------------------------------------------------------------------
--------------------------------------------------------------------------------
--------------------------------------------------------------------------------
--------------------------------------------------------------------------------
-------------------QEPPMFKIEPTNMRIDLGNTVVMDCVAEGEPTPDISWLRG-----WRDIVTGER----ISV
LPNNSLRILAAQMSDAGLYRCKAANRLGITIVE-ANMTIVVHGRFSEWTSWGLCSSTC---GVGL-QFRTRECDSPPPQN
GGRQCIGSSLDSKTCVSGH-CPVDGDWGNWLPWKSCSVSCGEGERTRERVCNNPAPLHGGTSCPGPSVATDICNEGPCPV
DGNWRGWGSWGSCSVSCGEGIHERQRLCDNPPPQFGGRHCRGDHVQLKTCSVEQCAVDGMWGQWNHWTACSQSCGGGVRS
RTRSCDSPAPSYGGSTCSGRSTLTDYCNPEPCPVNGNWAGWESWGSCSVSCGVGLQKRFRTCSNPTPSISGRPCIGSSEE
GQRCN-QPLCPVDGYWGGWGPWSPCSQTCGAGFKERSR------TCSTP--QHGGQYCKGDELQRDLCSLTP--CSRLPG
KAFGTLVGYINGVDLTESTINAVMTTTDDGQNIKVAATIKDLPPNVGRHVEHLVSVLSPVYWVTASERGGAKNGLSLTDG
KFSRDVQVEYATGEIVRMSQYANGVDEDGVLQIDVIIRGVVPDLSQGAELTLTPYYENYIQTGQGNIFARSSRTIRMDGH
LLPYSWNHSISYETTE-IMPFLVETLHTKDITSSVSPTGDQVEFTLLTS-ITPGTPSNQCPSGFHLDSSGKFCLDDDECW
-PINPCSHHCHNSPGRFACSCPPGYVLGR-DGRSCEDLDECRWNNGGCGSDRECLNTQGSYHCATVCKAGYRRNKDMFCI
DIDECSEDPLICGQYCRNTAGSYQCSCSLGFKLKSNGKCTDVNECTEG-MSACSHICRNQIGSYRCTCPSGYRLVSNVTC
QDVDECEEGVHRCTEEQECHNIQGSYQCQQKCTDGYQ-DVNGRCVDIDECSVN-SHQCYSNQRCVNSPGGYSCQCESGYR
AAGIGQPCLDIDECRES-PGVCAYR-CHNTQGSFICVCPLGQILLTDKRSCAGLEY--LEPDPGQNFVRPANQKLELLHS
VHNKGCRYSKKCL----------------------KRNKRSHCLPGFQFNVSQNACVDINECREDPGI----CQHN--CS
NTIGGYQCTCPPGYKLGRNGRNCVDINECISSNIECGPEKMCFNKRGDVDCIDIPCPENYSRDPL-----TKY-CVLECI
DSSL------CPEGAKYADVIEFRTLALPSGIL---PQQDLIRL-TVFNQNN--VKMVKTDFVILENDTQ-------VTF
NLRP-SEGTGILYTEQPLEELETYRIKVRARSYSAET--GVLQYQTTFMIHISISAYPY---
>B._bel._HMCN1
--------------MMSWTMVLSVQKTFSRETLLCLCMVWACVLAQGSDETLT---------------------------
------------PKDVPQGASTLAFVFDITGSMYDDLVQVIDGAAKILETTLSRKEKPLYNYALVPFHDPDIGPVIITTD
PEEFQQQLRELYVQGGGDCPEMSVGAIKKALEISLPSSFIYVFTDARSKDYYLKPEALRLIQEKQSQVVFVLTGDCGNRT
HPGYRAFEDIAATSSGQVFHLEKKDVNQVLNFVRVSLQARKVNLVAQDHNQG--GIHELVLPVDNQLREITVSVSGQNPA
ITVKDPTGLVL----------SEGNGLTTLLQL-ESVLVVNVKAPMPGPWTLKASSTGLHTLRVTGLSSLDFTHGFSR-K
PTRNITAAASRPILGIPTYVVVNATGLIPPGVINKLELINLQGLSLIEVPVFRHPEQHYSSLYNVSGILPPEGFFYLRVS
GVDVDNFIFQRITPSALNAEIPAEPVVSMAERQPGYYEQTATVVCNVQSVVPFTVQWSKDG----KRLGSDLYFRESTNV
TWEILDVSIAAEGMYECKAFSIAGV----DKARTFLDVREPPPIIVRAIGGSAPPGGNTVLSCIVT-SETPFNLTWKR-D
GKQLQFLLLPHMEQLANGSLKIQVQGTADEGEYECIAANEGGHVSGMVYLAVQTPPVITITE-DVSTFVAKDNVTIVCTA
KGYPKPGIMWLHNGQLLLPSAHYQISPDGSGLTVINARVEDAGNYTCLATNSAGSQRGIVNLQYHEVPTVEVSSASQLVS
EGD-TAVLECKASGIPAPSFTWLKGKEELSDLPYIKIL--NGKLEITGVQLADSGEYVCVATNAVGSTSISSFLEVEFQP
TFSV-APV-DVGVDIGYNVTLPCESVGSPTPTIRWTH-HSQPV------DLSDRHYKQLDSG-LLIQSVGLEQEGSYTCI
AENALGKMQATLLVTVTGLVSPVVTTVP-PSVSVIVGSDVRLPCPVLMGNPPPRHQWYKNSQIPLDEEPGILEFGDDRSL
SIKTAELLDSGIYTCVVTNVAGSTNVTISLKVQVIPSISEDKTE-----YTVVQGRQVVLTCDADGVPSPTVTWNNRGEP
VSDR-P-GMSISDTGALIISSARPADSGPYTCTAINPAGVASRQVNLQVFVPPSGTNFT-------DNSTNEVTATVDDK
VSLPCDV-DAIPPPVFAWIKDGQVLS--GPRHSISSSGTLNIVAVQVGDSGKYVCVATNEAGNFTLDLNLIVQAIPSI-S
GDKTEYTVVQGRQVVLTCDADGVPSPTVTWNNRGEPVSDRPGMSI--SDTGA----LIISSARPADSGPYTCTAINPAGV
ASRQVNLQVFVPPSGSGID--------GTEEVTVMVDSLVELPCKVDAFPPPTFSWIK--DGQMLSGNSL-----QHVVL
PSGT-LRIATVQVADSGEYKCVASNVAGELTKDYTLDVQVIPSI--SG------DKTEYTVVQGRQVVLTCDADGVPSPT
VTWNNRGEP----VSDRPGMSISDTG-ALIISSARPADSGPYTCTAINPAGVASRQVNLQVFVPPSG-SGIDGTEEVTVM
VDSLVELPCKVDAFPPPTFSWIKDGQMLS--GNSLQHVVLPSGTLRIATVQVADSGEYKCVASNVAGELTKDYTLDVQVI
PSI--SEDKTEYTVVQGRQVVLTCDADGVPSPTVTWNNRGEPVSDRPGMS-ISDTG-ALIISSARPADSGPYTCTAINPA
GVASRQVNLQVFVPPSGSG-------------------------------------------------------------
----------------------------------IDGTEEVTVMVDSLVELPCKVDAFPPPTFSWIKDG---------QM
LSGNSLQH------------------------------------------------------------------------
--------------VVLPSGTLRIATVQVA-DSGEYKCVASNVAGELTKDYTLDVQVIPSIS------------------
-------EDKTE--------------------------------------------------------------------
----YTVVQGRQVVLTCDADGVPSPTVTWKNRGEPVSDR--PGMSISDTGALI-ISSARPADSGPYTCTAINPAGVASRQ
VNLQVFVPPTGDGFQGGI--NEISVTVRNPVSLPCDV-DAIPPPIFAWIKDGETLSG--NSLQHVVLPSGTLSIAAVEVD
DAGIYRCIATNVAGNFTKEFVLDVHVPPSVRDGTVTIRDVTVTFNTSVTLDCLVSGIPRPSVQWLKNGKDVQIG--GQVI
LKNSGETLHIPRASLQDGGVYMCVATNIAGEDTQSWAVTVFVPPSISDSQSM--VVLKPLETEDVSMACQATGVPAPVFV
WLKNGHSWPVGNSKVTTEIQTTLQSDGQSSVSNYLTIRNVKVGDTAIYKCIARNSAGESNKNFNISVLVKPQISGP-EPP
TPMIVQVGTSLSLECISNGVPAPTVQWRKDGALLSSDGRLTLLSRGQLLNINTAIQNDEGLYTCVASNEGGQASRSFRVN
IHVPSQIAGADIRENMTTIAGDIVELQCDASGN-PQPAVTWTKVGHHGGKIDR-------WKLLNEGHTLQIVQVQPEDS
GMYLCTAINSAGDDEREYFVKVLVPPSID---LTGSGADVTAVINRPMELTCPVEGIPTPQVRWLHNQKR-VNQ-DENIR
ITRQGQTLSISSVHVSHRGTFTCIASNIVGEEQRSFRTIVQVPPKIAISE------ETTNVVSLLGSQLELHC-NASGDP
PPTTSWLKEGLLITADTPGVEIL--GNKLTILGANLKDSGSYTCVANNAAGEDDHNFDVQIQVVPEI-------------
-KGEAST-----DVRTVVGNSVTLLCEADGQPPPSLLWLKDGQTLPQISRLRVLSDGRKLRILSVQKADSGLYTCIASNV
VGENQKNFILTSLVPPRL---QDKDVPKDITIIEGESVELNCRSE--GSPPPVVTWQKDDQNI-----HLSISNDGQTLM
LENARVKDSGVYRCLVANPAGNTTKVYNISVHVPPVIS--------IAESLVTVGVGEVALLTCQAEGVPHPTITWRKDG
VFLTNRDSGKYRVLPSGSVQISSASIQDAGLYTCMASNEAGTDQQRIQLFVHVQPTIGPGATS----VTALVNSPALLSC
EVTGVPAPTVTWYHEGAPL----DSDELNYQLLPSGS-LRITAVKLYDQGIFTCQASNTQGSSERDLLLQVQEPPTIEEG
GTDSV-VMVGEVITLECKVSGVPTPTVDWLKDGSVVPMTD---RTSLVSTG-LQISAAVVRDSGQYSCTATNAAGTATKQ
IQLNVRDPPRIND-EDPTDISVVVNSDVVLPCRVMGSPHPRVTWQKRGQFLHD---DNGFTQR---DDHSLEIRRIKVAD
SGVYSCVAQNNAGTAVRKVKVFVQVPPVIE---DGPRTIITKQGLSVTLPCLSSGR-PRPSINWEFNGKPIVSTDFQHQM
LFSGG--LQIPIAQLEHTGTYACKVTNEAGSSSRTITLEV-QAPPVIAPVQTQR--TVVEGQDVSLPCEAEGTPVPAITW
LKD-----QQVL-NLQTSRIQVSPG-QLTIKEAQRDDGGEYICSAINAAGEDSHSFTLLIFVVPSLTQ--FPGDTKVTEG
EDIQLECAAEGVPTPVITWTFRGKI-IPASSV----NGYSSLVVRNARKKDEGTYSCVAENTAGRRRVVAAVKVNIPPRV
V-------------------------------------------------------------------------------
--------------KRPESKAVTVAGKVVLTCSVSGDPPPRIRWLKSGEFV-KSSNRIQLLKNGSLVINGATAEDKGLYE
CRAFNEIGTVVAGTAELTL-------------------------------------------------------------
--------------------------------------------------------------------------------
--------------------------------------------------------------------------------
--------------------------------------------------------------------------------
--------------------------------------------------------------------------------
--------------------------------------------------------------------------------
--------------------------------------------------------------------------------
--------------------------------------------------------------------------------
-------------------QDSPQIVVKPEDVVVDQGGTILVNCGAMGEPAPSIQWQRE---------------------
--------------------------------------------------------------------------------
--------------------------------------------------------------------------------
--------------------------------------------------------------------------------
--------------------------------------------------------------------------------
--------------------------------------------------------------------------------
--------------------------------------------------------------------------------
--------------------------------------------------------------------------------
--------------------------------------------------------------------------------
-----------------------GITIIT-EDR-----------------------------------------------
--------------------------------------------------------------------------------
--------------------------------------------------------------------------------
--------------------------------------------------------------------------------
--------------------------------------------------------------------------------
--------------------------------------------------------------------------------
--------------------------------------------------------------------------------
-----------------------------------------------FV-------------
>H._sap._HMCN2
-----------------------MMPGAPLLRLLTAVSAAVAVAVAGAPGTVM---------------------------
---------PP-----TTGDATLAFVFDVTGSMWDELMQVIDGASRILERSLSRRSQAIANYALVPFHDPDIGPVTLTAD
PTVFQRELRELYVQGGGDCPEMSVGAIKAAVEVANPGSFIYVFSDARAKDYHKKEELLRLLQLKQSQVVFVLTGDCGDRT
HPGYLAYEEIAATSSGQVFHLDKQQVTEVLKWVESAIQASKVHLLSTDHEEE--GEHTWRLPFDPSLKEVTISLSGPGPE
IEVQDPLGRIL----------QEDEGLNVLLNIPDSAKVVAFKPEHPGLWSIKVYSSGRHSVRITGVSNIDFRAGFST-Q
PLLDLNHTLEWPLQGVPISLVINSTGLKAPGRLDSVELAQSSGKPLLTLPTKPLSNGSTHQLWGGPPFHTPKERFYLKVK
GKDHEGNPLLRVSGVSYSGVAPGAPLVSMAPRIHGYLHQPLLVSCSVHSALPFRLQLRRGE----ARLGEERHFQESGNS
SWEILRASKAEEGTYECTAVSRAGT----GRAKAQIVVTDPPPQLVPAPNVTVSPGETAVLSCRVL-GEAPYNLTWVR-D
WRVLPAS-TGRVAQLADLSLEISGIIPTDGGRYQCVASNANGVTRASVWLLVREAPQVSIHT-SSQHFSQGVEVKVSCSA
SGYPTPHISWSRESQALQEDSRIHVDAQGT-LIIQGVAPEDAGNYSCQATNEVGTDQETVTLYYTDPPSVSAVNAVVLVA
VGE-EAVLVCEASGVPPPRVIWYRGGLEMILAPEGSS---SGKLRIPAAQERDAGTYTCRAVNELGDASAEIQLAVGHAP
QLTE-LPR-DVTVELGRSALLACRATGRPPPTVTWRRGDGQPLGLRLGAGRGSR-SRQPDSGVLFFESVAPEDQAPYVCE
ARNVFGKVQAEARLIVTGHAPPQIASSA-PTVRVLEGQPVSLPCIVLAGRPLPERHWLKDGRPLPPG--SRHSIRADGSL
HLDRALQEHAGRYSCVATNTAGSQHRDVELVVQVPPRIHPTATH-----HITNEGVAASLPCVASGVPAPTITWTKETNA
LTSRGP-HYNVSKEGTLLIAQPSAQDAGAYVCTATNTVGFSSQEMRLSVNTKPRIHMNGSRN----ADVPLQVTAKAGEE
VTLDCEA-KGSPPPLVTWTKDSRPVPPITNRYGLLPSGSLRLAQVQVGDSGHYECTASNPAGSASHRYVLGVQVPPQV-Q
PGPRVLKVLVGEALDLNCVAEGNPEPQLSWSKDGVVLQGR-------GPQGS----VHFAAIRTSDAGRYRCEASNSAGV
DAWEVELRVLEPPHWGADE--------TSGLLERVAGENASLPCPARGTPKPQVTWRKGPSSEPLHGQ-P-----GVAVL
EEGS-LFLASVSPADSGDYECQATNEVGSTSRRAKLVVYVPPSIREDG------RKANVSGMAGQSLTLECDANGFPVPE
IVWLKDAQL----IPKVGGHRLLDEGQSLHFPRIQEGDSGLYSCRAENQAGTAQRDFHLLVLTPPSV-LGAGAAQEVLGL
AGADVELQCWTSGVPTPQVEWTKDRQPVLP-GGPHLQVQEDGQVLRITGSHVGDEGRYQCVAFSPAGQQARDFQLRVHAP
PTIWGSNETGEVAVMEDHLVQLLCEARGVPTPNITWFKDGALLPTSTKVV-YTRGGRQLQLGRAQSSDAGVYTCKASNAV
GAAEKATRLDVYVPPTIEGAGGRPYVVKAVAGRPVALECVARGHPSPTLSWHHEGLPV-AESNESRLETDGSVLRLESPG
EASSGLYSCVASSPAGEAVLQYSVEVQVPPQLLVAEGLGQVTTIVGQPLELPCQASGSPVPTIQWLQNGRPAEELAGVQV
ASQGTTLHIDHVELDHSGLFACQATNEAGTAGAEVEVSVHEFPSVSIIGGENI--TAPFLQPVTLQCIGDGVPTPSLRWW
KDGVA---------LAAFGGNLQIEKVDLR-DEGIYTCAATNLAGESKREVALKVLVPPNIE--PGPVNKAVLENASVTL
ECLA-SGVPPPDVSWF-KGHQPVSSWMGVTVSVDGRVLRIEQAQLSDAGSYRCVASNVAGSTELRYGLRVNVPPRITLPP
SLP-GPVLVNTPVRLTCNATGAPSPTLMWLKDGNPVSPAGTPGLQVFPGGRVLTLASARASDSGRYSCVAVSAVGEDRQD
VVLQVHMPPSILGEE-----LNVSVVANESVALECQS-HAMPPPVLSWWKDGRPLEP--RPGVHLSADKALLQVDRADVW
DAGHYTCEALNQAGHSEKHYNLNVWVAPVFP--LRESHTLTVREGHPTRLSCECRGVPFPKISWRKDGQPLPGEGAGLQH
VSAVGRLLYLGQAQLAQEGTYTCECSNVVGNSSQDLQLEVHVPPQIAGPREPPTQV-SVVQDGVATLECNATGKPPPTVT
WERDGQPVGAELG-------LQLQNQGQS-----LHVERAQAAHTGRYSCVAENLAGRAERKFELSVLVPPELIGDLDPL
TNITAALHSPLTLLCEAMGIPPPAIRWFRGEEPVSPGEDTYLLAGGWMLKMTQTQEQDSGLYSCLASNEAGEARRNFSVE
VLVPPSIENEDLEEVIKVLDGQTAHLMCNVTGH-PQPKLTWFKDGRPLARGDA-------HHISPDGVLLQVLQANLSSA
GHYSCIAANAVGEKTKHFQLSVLLAPTILGGAEDSADEEVTVTVNNPISLICEALAFPSPNITWMKDGAP-FEA-SRNIQ
LLPGTHGLQILNAQKEDAGQYTCVVTNELGEAVKNYHVEVLIPPSISKDD-PLAEVGVKEVKTKVNSTLTLEC-ESWAVP
PPTIRWYKDGQPVTPSS-RLQVLGEGRLLQIQPTQVSDSGRYLCVATNVAGEDDQDFNVLIQVPPMFQKVGDFSAAFEIL
SREEEARGGVTEYREIVENNPAYLYCDTNAIPPPDLTWYREDQPLSAGDEVSVLQGGRVLQIPLVRAENAGRYSCKASNE
VGEDWLHYELLVLTPPVI-LGDTEELVEEVTVNASSTVSLQCPAL--GNPVPTISWLQNGLPF-SPSPRLQVLEDGQVLQ
VSTAEVADAASYMCVAENQAGSAEKLFTLRVQVPPRIAG-------LDLEQVTAILNSSVSLPCDVHAHPNPEVTWYKDS
QALSLGE-EVFLLPGTHTLQLGRARLSDSGMYTCEALNAAGRDQKLVQLSVLVPPAFRQAPRGPQDAVLVRVGDKAVLSC
ETDALPEPTVTWYKDGQPL---VLAQRT--QALRGGQRLEIQEAQVSDKGLYSCKVSNVAGEAVRTFTLTVQVPPTFENP
KTETVSQVAGSPLVLTCDVSGVPAPTVTWLKDRMPVESSAV--HGVVSRGGRLQLSRLQPAQAGTYTCVAENTQAEARKD
FVVAVLVAPRIRSSGVAREHHVLEGQEVRLDCEADGQPPPDVAWLKDGSPLGQ---DMGPHLRFYLDGGSLVLKGLRASD
AGAYTCVAHNPAGEDARLHTVNVLVPPTIKQGADGSGTLVSRPGELVTMVCPVRGS-PPIHVSWLKDGLPLPLS--QRTL
LHGSGHTLRISKVQLADAGIFTCVAASPAGVADRNFTLQV-QVPPVLEPVEFQNDVVVVRGSLVELPCEARGVPLPLVSW
MKD-----GEPL-LSQS----LEQGPSLQLEAVGAGDSGTYSCVAVSEAGEARRHFQLTVMEPPHIEDSGQPTELSLTPG
APMELLCDAQGTPQPNITWHKDGQA-LTRLENNS--RATRVLRVENVQVRDAGLYTCLAESPAGAIEKSFRVRVQAPPNI
VGPRGPRFVVGLAPGQLVLECSVEAEPAPKITWHRDGIVLQEDAHTQFPERGRFLQLQALSTADSGDYSCTARNAAGSTS
VAFRVEIHTVPTIRSGPPAVNVSVNQTALLPCQADGVPAPLVSWRKDRVPLDPRSPRFEILPEGSLRIQPVLAQDAGHYL
CLASNSAG-SDRQGRDLRVLEPPAIAPSPSNLTLTAHTPALLPCEASGSPKPLVVWWKDGQKLDFRLQQGAYRLLPSNAL
LLTAPGPQDSAQFECVVSNEVGEAHRLYQVTVHVPPTIADDQTDFTVTMMAPVVLTCHSTGIPAPTVSWSKAGAQLGARG
SGYRVSPSGALEIGQALPIHAGRYTCSARNSAGVAHKHVFLTVQASPVVKPLPSVVRAVAEEEVLLPCEASGIPRPTITW
QKEGLNV-ATGVSTQVLPGGQLRIAHASPEDAGNYLCIAKNSAGSAMGKTRLVV--------------------------
--------------------------------------------------------------------------------
--------------------------------------------------------------------------------
--------------------------------------------------------------------------------
--------------------------------------------------------------------------------
-------------------QVPPVIENGLPDLSTTEGSHAFLPCKARGSPEPNITWDKD-----GQPVSGAEGK---FTI
QPSGELLVKNLEGQDAGTYTCTAENAVGRARRR-VHLTILVLPVFTTLPG----------------DRSLRLGDRLWLR-
--------------------CAARGSPTPRIGWTVNDRPVTEGVSE----------QDGGSTLQRAAVSREDS-------
-GTYVCWAENRVGRTQAVSFVHVKE------APVLQGEAFSYLVEPVGGSIQLDCVVRGDPVPDIHW-------------
----------IKDGLPLRGSHLRHQLQNGSLTIRRTERDDAGRYQCLAENEMGVAKKVVILVLQSAPVFQVEPQDMTVRS
GDDVA--LRCQATGEPTPTIEWLQAGQPLRASRRLRTLPDGSLWLENVETGDAGTYDCVAHNLLGSATARAFLVVRGEPQ
GSWGSMTGVINGRKFGVATLNTSVMQEAHSGVSSIHSSIRHVPANVGPLMRVLVVTIAPIYWALARESGEALNGHSLTGG
RFRQESHVEFATGELLTMTQVARGLDPDGLLLLDVVVNGVVPESLADADLQVQDFEEHYVQTGPGQLFVGSTQRFFQGGL
PSFLRCNHSIQYNAARGPQPQLVQHLRASAISSAFDPEAEALRFQLATA-LQAEENEVGCPEGFELDSQGAFCVDRDECS
GGPSPCSHACLNAPGRFSCTCPTGFALAW-DDRNCRDVDECAWDAHLCREGQRCVNLLGSYRCLPDCGPGFRV-AD----
-----------------------------------GAGCEDVDECL----------------------------------
---------------------------------------------------EG-LDDCHYNQLCENTPGGHRCSCPRGYR
MQGPSLPCLDVNECLQL-PKACAYQ-CHNLQGSYRCLCPPGQTLLRDGKACTSLER--N-GQNVTTVSHRGPLLPWLRPW
ASIPGTSYHAWVSLR----P--GPMAL--------SSVGRAWCPPGFIRQ--NGVCTDLDEC-RVRNL----CQHA--CR
NTEGSYQCLCPAGYRLLPSGKNCQDINECEEESIECGPGQMCFNTRGSYQCVDTPCPATYRQGPS-----PGT-CFRRCS
QD--------CGTGGPST--LQYRLLPLPLGVR---AHHDVARL-TAFSEVG--VPANRTELSMLEPDPR-------SPF
ALRPLRAGLGAVYTRRALTRAGLYRLTVRAAAP---------RHQSVFVLLIAVSPYPYX--
