# Supplementary material for: Extracellular Matrix of Echinoderms
Source: Mar Drugs. 2023 Jul 22;21(7):417. doi: 10.3390/md21070417 (PMC10381214; doi:10.3390/md21070417)
Supplement: Supplementary file 1 [file marinedrugs-21-00417-s001.zip › alignments/Supplementary File 13 (Fibrillins).fa]

>C._gig._FBN1
----------------------MEFWRRKFGGLLIFHVFVLCCME--------------------------MRLVGGQSN
PQQRRYWYQRDGN-VSPRTRDN-------PHLLR---GPNTCG--------------------SISRRYCCQGWTQQPGQ
YRCIIPICQLG-CSG-GT--CIRPNLC---LCSNGQPSTSCQAA------------------------------------
-----------------------------------------VTCNPECK-NGGR------------------CIGKDRCA
CTYGYSGPRCEND--YRVG-PCFTQL---SDSMCRGQLTGLVCTKNLCCATVGKA----WG-NPCEQCPVRPFPCRRGFI
PNLQTNSCQDVNECIAIPGVCGGGTCV----NSVGSYRCECKKGQRQNPITQDCEDVDECAENRDRCRNGLCTNTQGGYF
CTCNE---------------------------GYELTPDKSTC-------------------------------------
---------------------------------------------------------VGIQRRR--------C-------
--------------------------------------------------------------------------------
---------------------------------------------------------------FQQVVN-N-RCSQPMVP
LLSLADCCC------DSGKGWGELS--NCQICPQPGNEAHSELCKKG------------GEFSRNKCRLFPNLCVNARCE
PTE-----------YSYRCVCHPGYKPT-------SDKDRCTDI----------DECSE----RSGVC-MNGQCLNTPG-
-SYRCRCNRGYRLS--SDGRCIDMNECAT-KR------------------------------------------MC-LNG
RCVNMDGGYKCDCNPGFRP-SSNLQVCYDINECTENGKLCTNGNCQNTEGSYHCVCHQGFRLSPDRAYCLDYNECE-RTG
MCTHGVCVNLNGGYKCVCNTGFTSSSDGRTCLDVNEC---LRNPC-ANGICINNQGSFRCECPTGFQLQTDGRTCLDTR-
RGNCFLEY-RRGRCSSP--LAMQISKSMCCCMDDDA----IKAWGPRCELCPRKGEALYSQLC-------TDTLNINECM
LNPNICE-NGACENL-QGTYRCVCDKGFTPNPSRKKCLDINECERYPNYCSGGSCKNTIGSFHCTCPAGFRLNPNTITCQ
DINECLESNPC-VGGTCNNVPGSFRCDCLDPGT---KLDSTGRICLDNRKGSCWLEINNGR-CENNA-RTLVTKSECCGS
IGVAWGSP-CEEC-PLAPQ-RQCPVGY-----------------ASNDGRNCIDINECEMFENVCEGGGLCVNTQGSFRC
NCPPGLILDASGRRCIDKREGTCFLEYSRGSC-----GRPVEGRYSRAKCCCSLGKAWGP--DCSTCPRRDSDEFKKLC-
-----------------DSTKQPDINECVEFPDICKDGVCGNTVGSFTCRCNQGYTLDETGTTCLDINECQISFGICS-N
GSCINTPGMFRCQCDRGFRP-VMMDQMCMDINECEEISDACK-GGLCLNLPGTFLCECPEGLLLSSDGQSCQDIDECGDS
SSLC-SNGVCENYLGGYQCRCLDGYGPNPQHTSCLDIDECAMGNGGCEALCFNKPGSFSCGCEPGHLLMPDQRSCQDIDE
CKDTKDICS-GGTCSNLPGSHLCTCVGGLVPSGDGKQCLDVNECLQNANIC-LQGACHNTHGSYECICEPGFSVKPESRN
PACTDDDECATGEANCDVNAKCINTMGSYKCDCVPGYS--GDGYTCRD--------------------SNECTRDNGGCS
-IHADCINLPG---------SYKCVCEEGFKG--------DGYSCGDVDECSINPDICQ-YGSCINLAGSYRCECDMGFS
PTLDGKDCRDIDECSYFS-NLC-INGECENTLGMFRCRCNQGFKQDATGGNCTDINECENSD-NCLYGTCINVPGSYICQ
CPLNKVLNPTGTACIDK---RRGNCYL--EVDSRG------ICSNVIGSDVYKASCCCS-FGQGWGEVPGRCETCPLNGT
VGYQLLCPGDPGLRPD----------------------EGTGI----------------------------------PID
IDECQEIDGLCEGGECQNTFGSFSCVCPKGHRLVN--YRCVDIDECSENG-----PLCGD-GSCVNTRGSYRCVCPDGYV
LM---EGETKCMD----MRKGNCYSTYYTTTGSRPPQYICENPLSRNLTRKQCC--CT-VIGKA---WN--SPCQPCPES
DTEEYNSLCEA----------VSIV-KDIDECSLFGDAICKNGRCINTNES--FRCECNPGYKYDVDSHSCYDEDECRRS
LPPCVPIAQCVNTPGSYRCECPAGYRLHQNGHNCLDIDECTMFPGIC-ANGFCTNLEGRFRCLCNPGYRLNRNKDACIDI
DECSSQPGL---CN-NGTCENTDGRYRCHCHPGFRL-TTNQDCEDINECLTEVG-LCQ-NGRCINTDGNFTCQCQSGYMI
SRDGRSCQDVDECTLFRDICGNGV-CRNREGSYECICQEGYELTR----ARDTCMDINECTSVRGICAGGRCRNLEGGYR
CECPPGLLLTSDGQKCIDVRMGNCFNRFRSGRCVSPRPINMTKADCCCTQ--GQAWGSQQQ-CAVC---PTQ-QEA-EFK
TLCPDGYGRVVDP-SGGIV--DVNECAVNPNLC-VNGICINMDGSYRCECLRGYTLGADQRTCEDRNECVDSAGICG-NG
TCRNRIGGFECLCSPGFEPG-ADNTCQDIDECSGP-QNNCAFRCVNLPGTFQCVCPKGFTLAPDNSHCQDVDECQT-RVN
NCR---YACKNLVGTFMCVCPEGFT---GTGDNCRDVD--ECRD-PRVCQ-PGRCVNLQGSYQCTCPPGYSQSPDRKSCL
D----QREGNCFLELIGGRCV--PTYFYRMTNQECCCSGAAAWGPACSRCPA-QGSREFKAMCPEDIGKTPDGKDINECL
KFPGICGN--GYCINTL-----------------------------------------GSYRCRCNRGYKTDITNTKCID
--------------VDECKEGTSSC--EFGCVNTVGSYTCSCSPGYVLNRDGKTCRDLDECATMKHRCQQICTNTEGSYH
CSCKIGY--RMEANQCRDIDECREDPSLCTPGGTCHNTADGYRCVCKRGFKLDSTGRKCVDINECEA--GRCDDRCENIP
GSYKCTCPPGFKPVY--GQC------------------IDDNECL-TE--DVCGLAMCYNVPGSYNCQCTPGTNFDPRLM
SCLGANMCVNA------PC--LFGCSPSGPSFVCGCPPGYQSLGVGHCVAVSPDSGV---------------GGS-----
------------------------------------------FPTGGDIPHVPAPDSGKPPQGEGCFECDIKNQDIPLSK
RAKREVHYQASAVDTKWQKHHSQRE-----------------------------LQSAV-------VTEVLKLYVKRKDI
YKRKMLIAVLPSLIALKNNVKYHILRGNEKKIFVI-HKKHGISSLQFRRK---IRK-ARVLKLTVEAKPIHKEEKVAGSR
VILRR----------TLLHVEVHVL-----
>H._sap._FBN1
----------------------MRRGRLLEIALGFTVLLASYTSH----------------------------------G
ADANLEAGNVKET-RASRAKRRGGGG---HDALK---GPNVCG--------------------SRYNAYCCPGWKTLPGG
NQCIVPICRHS-CGD-GF--CSRPNMC---TCPSGQIAPSC-------GSRS---------------IQHCNIRCMNGGS
--CSDDHC-LCQKGYIGTHCGQ-------------------PVCESGCL-NGGR------------------CVAPNRCA
CTYGFTGPQCERD--YRTG-PCFTVI---SNQMCQGQLSGIVCTKTLCCATVGRA----WG-HPCEMCPAQPHPCRRGFI
PNIRTGACQDVDECQAIPGLCQGGNCI----NTVGSFECKCPAGHKLNEVSQKCEDIDECSTIPGICEGGECTNTVSSYF
CKCPP---------------------------GFYTSPDGTRC-------------------------------------
---------------------------------------------------------IDVRPGY--------C-------
--------------------------------------------------------------------------------
---------------------------------------------------------------YTALTN-G-RCSNQLPQ
SITKMQCCC------DAGRCWSPGVTVAPEMCPIRATEDFNKLCSVPM----------VIPGRPEYPPPPLGPIPPVLPV
PPG-----------FPPGPQIPVPRPPVEYLYP--SREPPRVLPVNVT------DYCQL----VRYLC-QNGRCIPTPG-
-SYRCECNKGFQLD--LRGECIDVDECE--KN------------------------------------------PC-AGG
ECINNQGSYTCQCRAGYQS-TLTRTECRDIDECLQNGRICNNGRCINTDGSFHCVCNAGFHVTRDGKNCEDMDECS-IRN
MCLNGMCINEDGSFKCICKPGFQLASDGRYCKDINECE--TPGIC-MNGRCVNTDGSYRCECFPGLAVGLDGRVCVDTHM
RSTCYGGY-KRGQCIKP--LFGAVTKSECCCASTEY------AFGEPCQPCPAQNSAEYQALCSSGPGMTSAGSDINECA
LDPDICP-NGICENL-RGTYKCICNSGYEVDSTGKNCVDINECVLNSLLCDNGQCRNTPGSFVCTCPKGFIYKPDLKTCE
DIDECES-SPC-INGVCKNSPGSFICECS-SES---TLDPTKTICIETIKGTCWQTVIDGR-CEINI-NGATLKSQCCSS
LGAAWGSP-CTLC-QVDPI---CGKGY-----------------SRIKGTQCEDIDECEVFPGVCK-NGLCVNTRGSFKC
QCPSGMTLDATGRICLDIRLETCFLRYEDEEC-----TLPIAGRHRMDACCCSVGAAWGTE-ECEECPMRNTPEYEELCP
RGPGFATK-----EITNGKPFFKDINECKMIPSLCTHGKCRNTIGSFKCRCDSGFALDSEERNCTDIDECRISPDLCG-R
GQCVNTPGDFECKCDEGYESGFMMMKNCMDIDECQRDPLLCR-GGVCHNTEGSYRCECPPGHQLSPNISACIDINECELS
AHLC-PNGRCVNLIGKYQCACNPGYHSTPDRLFCVDIDECSIMNGGCETFCTNSEGSYECSCQPGFALMPDQRSCTDIDE
CEDNPNICD-GGQCTNIPGEYRCLCYDGFMASEDMKTCVDVNECDLNPNIC-LSGTCENTKGSFICHCDMGYSGKKGK--
TGCTDINECEIGAHNCGKHAVCTNTAGSFKCSCSPGWI--GDGIKCTD--------------------LDECSNGTHMCS
-QHADCKNTMG---------SYRCLCKEGYTG--------DGFTCTDLDECSENLNLCG-NGQCLNAPGGYRCECDMGFV
PSADGKACEDIDECS-LP-NIC-VFGTCHNLPGLFRCECEIGYELDRSGGNCTDVNECLDPT-TCISGNCVNTPGSYICD
CPPDFELNPTRVGCVDT---RSGNCYL--DIRPRGD-NGDTACSNEIGVGVSKASCCCS-LGKAWGT---PCEMCPAVNT
SEYKILCPGGEGFRPN----------------------PITVI----------------------------------LED
IDECQELPGLCQGGKCINTFGSFQCRCPTGYYLNEDTRVCDDVNEC-ETP-----GICGP-GTCYNTVGNYTCICPPDYM
QV---NGGNNCMD----MRRSLCYRNYYADNQT------CDGELLFNMTKKMCC--CSYNIGRA---WN--KPCEQCPIP
STDEFATLCGSQRPGFVIDIYTGLP-VDIDECREI-PGVCENGVCINMVGS--FRCECPVGFFYNDKLLVCEDIDECQNG
-PVCQRNAECINTAGSYRCDCKPGYRFTSTG-QCNDRNECQEIPNIC-SHGQCIDTVGSFYCLCHTGFKTNDDQTMCLDI
NECERDA-----CG-NGTCRNTIGSFNCRCNHGFIL-SHNNDCIDVDECASGNGNLCR-NGQCINTVGSFQCQCNEGYEV
APDGRTCVDINECLLEPRKCAPGT-CQNLDGSYRCICPPGYSL------QNEKCEDIDECVEEPEICALGTCSNTEGSFK
CLCPEGFSLSSSGRRCQDLRMSYCYAKFEGGKCSSPKSRNHSKQECCCAL-KGEGWGD--P-CELC---PTE-PDE-AFR
QICPYGSGIIVGP-DDSAV--DMDECKE-PDVC-KHGQCINTDGSYRCECPFGYILA--GNECVDTDEC-SVGNPCG-NG
TCKNVIGGFECTCEEGFEPG-PMMTCEDINECAQN-PLLCAFRCVNTYGSYECKCPVGYVLREDRRMCKDEDECEE-GKH
DCTEKQMECKNLIGTYMCICGPGYQRRP-DGEGCVDEN--ECQTKPGICE-NGRCLNTRGSYTCECNDGFTASPNQDECL
D----NREGYCFTEVLQNMCQIGSSNRNPVTKSECCCDGGRGWGPHCEICPF-QGTVAFKKLCPHGRGFMTNGADIDECK
VIHDVCRN--GECVNDR-----------------------------------------GSYHCICKTGYTPDITGTSCVD
--------------LNECNQAPKPC--NFICKNTEGSYQCSCPKGYILQEDGRSCKDLDECATKQHNCQFLCVNTIGGFT
CKCPPGF--TQHHTSCIDNNECTSDINLCGSKGICQNTPGSFTCECQRGFSLDQTGSSCEDVDECEGN-HRCQHGCQNII
GGYRCSCPQGYLQHYQWNQC------------------VDENECL-SA--HICGGASCHNTLGSYKCMCPAGFQYEQFSG
GCQDINECGS-AQA---PC--SYGCSNTEGGYLCGCPPGYFRIGQGHCV-----SGM---------------GMG-----
--------------------------------------------RGNPEPPVSGEMDDNSLSPEACYECKI-NG-YPKRG
RKRRSTNET-DASNIED-QSETEAN---------------------------VSLASWD-------VEKTAIFAFNISHV
SNKVRILELLPALTTLTNHNRYLIESGNEDGFFKI-NQKEGISYLHFTKK---KPV-AGTYSLQISSTPLYKKKELNQLE
DKYDKDYLSGELGDNLKMKIQVLLHX----
>H._sap._FBN2
------------------------MGRRRRLCLQLYFLWLGCVVLWAQGTAGQPQPPPPKPPRPQPPPQQVRSATAGSEG
GFLAPEYREEGAA-VASRVRRRGQ-----QDVLR---GPNVCG--------------------SRFHSYCCPGWKTLPGG
NQCIVPICRNS-CGD-GF--CSRPNMC---TCSSGQISSTC-------GSKS---------------IQQCSVRCMNGGT
--CADDHC-QCQKGYIGTYCGQ-------------------PVCENGCQ-NGGR------------------CIGPNRCA
CVYGFTGPQCERD--YRTG-PCFTQV---NNQMCQGQLTGIVCTKTLCCATIGRA----WG-HPCEMCPAQPQPCRRGFI
PNIRTGACQDVDECQAIPGICQGGNCI----NTVGSFECRCPAGHKQSETTQKCEDIDECSIIPGICETGECSNTVGSYF
CVCPR---------------------------GYVTSTDGSRC-------------------------------------
---------------------------------------------------------IDQRTGM--------C-------
--------------------------------------------------------------------------------
---------------------------------------------------------------FSGLVN-G-RCAQELPG
RMTKMQCCC------EPGRCWGIGT--IPEACPVRGSEEYRRLCMDGL----------PMGGIPGSAGSRPGGTGGNGFA
PSGNGNGYGPGGTGFIPIPGGNGFSPGVGGAGV--GAGGQGPIITGLTILNQTIDICKH----HANLC-LNGRCIPTVS-
-SYRCECNMGYKQD--ANGDCIDVDECT--SN------------------------------------------PC-TNG
DCVNTPGSYYCKCHAGFQR-TPTKQACIDIDECIQNGVLCKNGRCVNTDGSFQCICNAGFELTTDGKNCVDHDECT-TTN
MCLNGMCINEDGSFKCICKPGFVLAPNGRYCTDVDECQ--TPGIC-MNGHCINSEGSFRCDCPPGLAVGMDGRVCVDTHM
RSTCYGGI-KKGVCVRP--FPGAVTKSECCCANPDY------GFGEPCQPCPAKNSAEFHGLCSSGVGITVDGRDINECA
LDPDICA-NGICENL-RGSYRCNCNSGYEPDASGRNCIDIDECLVNRLLCDNGLCRNTPGSYSCTCPPGYVFRTETETCE
DINECES-NPC-VNGACRNNLGSFNCECS-PGS---KLSSTGLICIDSLKGTCWLNIQDSR-CEVNI-NGATLKSECCAT
LGAAWGSP-CERC-ELDTA---CPRGL-----------------ARIKGVTCEDVNECEVFPGVCP-NGRCVNSKGSFHC
ECPEGLTLDGTGRVCLDIRMEQCYLKWDEDEC-----IHPVPGKFRMDACCCAVGAAWGT--ECEECPKPGTKEYETLCP
RGAGFANR----GDVLTGRPFYKDINECKAFPGMCTYGKCRNTIGSFKCRCNSGFALDMEERNCTDIDECRISPDLCG-S
GICVNTPGSFECECFEGYESGFMMMKNCMDIDECERNPLLCR-GGTCVNTEGSFQCDCPLGHELSPSREDCVDINECSLS
DNLC-RNGKCVNMIGTYQCSCNPGYQATPDRQGCTDIDECMIMNGGCDTQCTNSEGSYECSCSEGYALMPDGRSCADIDE
CENNPDICD-GGQCTNIPGEYRCLCYDGFMASMDMKTCIDVNECDLNSNIC-MFGECENTKGSFICHCQLGYSVKKGT--
TGCTDVDECEIGAHNCDMHASCLNIPGSFKCSCREGWI--GNGIKCID--------------------LDECSNGTHQCS
-INAQCVNTPG---------SYRCACSEGFTG--------DGFTCSDVDECAENINLCE-NGQCLNVPGAYRCECEMGFT
PASDSRSCQDIDECS-FQ-NIC-VFGTCNNLPGMFHCICDDGYELDRTGGNCTDIDECADPI-NCVNGLCVNTPGRYECN
CPPDFQLNPTGVGCVDN---RVGNCYL--KFGPRGD--GSLSCNTEIGVGVSRSSCCCS-LGKAWGN---PCETCPPVNS
TEYYTLCPGGEGFRPN----------------------PITII----------------------------------LED
IDECQELPGLCQGGNCINTFGSFQCECPQGYYLSEDTRICEDIDECFAHP-----GVCGP-GTCYNTLGNYTCICPPEYM
QV---NGGHNCMD----MRKSFCYRSY---NGTT-----CENELPFNVTKRMCC--CTYNVGKA---WN--KPCEPCPTP
GTADFKTICGN-IPGFTFDIHTGKA-VDIDECKEI-PGICANGVCINQIGS--FRCECPTGFSYNDLLLVCEDIDECSNG
DNLCQRNADCINSPGSYRCECAAGFKLSPNG-ACVDRNECLEIPNVC-SHGLCVDLQGSYQCICHNGFKASQDQTMCMDV
DECERHP-----CG-NGTCKNTVGSYNCLCYPGFEL-THNNDCLDIDECSSFFGQVCR-NGRCFNEIGSFKCLCNEGYEL
TPDGKNCIDTNECVALPGSCSPGT-CQNLEGSFRCICPPGYEV------KSENCIDINECDEDPNICLFGSCTNTPGGFQ
CLCPPGFVLSDNGRRCFDTRQSFCFTNFENGKCSVPKAFNTTKAKCCCSKMPGEGWGD--P-CELC---PKD-DEV-AFQ
DLCPYGHGTVPSL-HDTRE--DVNECLESPGIC-SNGQCINTDGSFRCECPMGYNLDYTGVRCVDTDEC-SIGNPCG-NG
TCTNVIGSFECNCNEGFEPG-PMMNCEDINECAQN-PLLCAFRCMNTFGSYECTCPIGYALREDQKMCKDLDECAE-GLH
DCESRGMMCKNLIGTFMCICPPGMARRP-DGEGCVDEN--ECRTKPGICE-NGRCVNIIGSYRCECNEGFQSSSSGTECL
D----NRQGLCFAEVLQTICQMASSSRNLVTKSECCCDGGRGWGHQCELCPL-PGTAQYKKICPHGPGYTTDGRDIDECK
VMPNLCTN--GQCINTM-----------------------------------------GSFRCFCKVGYTTDISGTSCID
--------------LDECSQSPKPC--NYICKNTEGSYQCSCPRGYVLQEDGKTCKDLDECQTKQHNCQFLCVNTLGGFT
CKCPPGF--TQHHTACIDNNECGSQPSLCGAKGICQNTPGSFSCECQRGFSLDATGLNCEDVDECDGN-HRCQHGCQNIL
GGYRCGCPQGYIQHYQWNQC------------------VDENECS-NP--NACGSASCYNTLGSYKCACPSGFSFDQFSS
ACHDVNECSS-SKN---PC--NYGCSNTEGGYLCGCPPGYYRVGQGHCV-----SGM---------------GFN-----
--------------------------------------------KGQYLSLDTEVDEENALSPEACYECKI-NGYSKKDS
RQKRSIHEP---------DPTAVEQ---------------------------ISLESVD-------MDSPVNMKFNLSHL
GSKEHILELRPAIQPLNNHIRYVISQGNDDSVFRI-HQRNGLSYLHTAKK---KLM-PGTYTLEITSIPLYKKKELKKLE
ESNEDDYLLGELGEALRMRLQIQLYX----
>H._sap._FBN3
-----------------MTLEGLYLARGPLARLLLAWSALLCMAG-------------------------GQGRWDGALE
AA------------GPGRVRRRGS-----PGILQ---GPNVCG--------------------SRFHAYCCPGWRTFPGR
SQCVVPICRRA-CGE-GF--CSQPNLC---TCADGTLAPSC-------GVSR---------------GSGCSVSCMNGGT
--CRGASC-LCQKGYTGTVCGQ-------------------PICDRGCH-NGGR------------------CIGPNRCA
CVYGFMGPQCERD--YRTG-PCFGQV---GPEGCQHQLTGLVCTKALCCATVGRA----WG-LPCELCPAQPHPCRRGFI
PNIHTGACQDVDECQAVPGLCQGGSCV----NMVGSFHCRCPVGHRLSDSSAACEDY----------RAGAC--------
--------------------------------------------------------------------------------
--------------------------------------------------------------------------------
--------------------------------------------------------------------------------
---------------------------------------------------------------FSVLFG-G-RCAGDLAG
HYTRRQCCC------DRGRCWAAGP--VPELCPPRGSNEFQQLCAQRLPLLPGHPGLFPGLLGFGSNGMGPPLGPARLNP
HGSD----------ARGIPSLGPGNSNI-------GTATLNQTI----------DICRH----FTNLC-LNGRCLPTPS-
-SYRCECNVGYTQD--VRGECIDVDECT--SS------------------------------------------PC-HHG
DCVNIPGTYHCRCYPGFQA-TPTRQACVDVDECIVSGGLCHLGRCVNTEGSFQCVCNAGFELSPDGKNCVDHNECA-TST
MCVNGVCLNEDGSFSCLCKPGFLLAPGGHYCMDIDECQ--TPGIC-VNGHCTNTEGSFRCQCLGGLAVGTDGRVCVDTHV
RSTCYGAI-EKGSCARP--FPGTVTKSECCCANPDH------GFGEPCQLCPAKDSAEFQALCSSGLGITTDGRDINECA
LDPEVCA-NGVCENL-RGSYRCVCNLGYEAGASGKDCTDVDECALNSLLCDNGWCQNSPGSYSCSCPPGFHFWQDTEICK
DVDECLS-SPC-VSGVCRNLAGSYTCKCG-PGS---RLDPSGTFCLDSTKGTCWLKIQESR-CEVNL-QGASLRSECCAT
LGAAWGSP-CERC-EIDPA---CARGF-----------------ARMTGVTCDDVNECESFPGVCP-NGRCVNTAGSFRC
ECPEGLMLDASGRLCVDVRLEPCFLRWDEDEC-----GVTLPGKYRMDVCCCSIGAVWGV--ECEACPDPESLEFASLCP
RGLGFASR-----DFLSGRPFYKDVNECKVFPGLCTHGTCRNTVGSFHCACAGGFALDAQERNCTDIDECRISPDLCG-Q
GTCVNTPGSFECECFPGYESGFMLMKNCMDVDECARDPLLCR-GGTCTNTDGSYKCQCPPGHELTAKGTACEDIDECSLS
DGLC-PHGQCVNVIGAFQCSCHAGFQSTPDRQGCVDINECRVQNGGCDVHCINTEGSYRCSCGQGYSLMPDGRACADVDE
CEENPRVCD-QGHCTNMPGGHRCLCYDGFMATPDMRTCVDVDECDLNPHIC-LHGDCENTKGSFVCHCQLGYMVRKGA--
TGCSDVDECEVGGHNCDSHASCLNIPGSFSCRCLPGWV--GDGFECHD--------------------LDECVSQEHRCS
-PRGDCLNVPG---------SYRCTCRQGFAG--------DGFFCEDRDECAENVDLCD-NGQCLNAPGGYRCECEMGFD
PTEDHRACQDVDECA-QG-NLC-AFGSCENLPGMFRCICNGGYELDRGGGNCTDINECADPV-NCINGVCINTPGSYLCS
CPQDFELNPSGVGCVDT---RAGNCFL--ETHDRGD--SGISCSAEIGVGVTRASCCCS-LGRAWGN---PCELCPMANT
TEYRTLCPGGEGFQPN----------------------RITVI----------------------------------LED
IDECQELPGLCQGGDCVNTFGSFQCECPPGYHLSEHTRICEDIDECSTHS-----GICGP-GTCYNTLGNYTCVCPAEYL
QV---NGGNNCMD----MRKSVCFRHY---NGT------CQNELAFNVTRKMCC--CSYNIGQA---WN--RPCEACPTP
ISPDYQILCGNQAPGFLTDIHTGKP-LDIDECGEI-PAICANGICINQIGS--FRCECPAGFNYNSILLACEDVDECGSR
ESPCQQNADCINIPGSYRCKCTRGYKLSPGG-ACVGRNECREIPNVC-SHGDCMDTEGSYMCLCHRGFQASADQTLCMDI
DECDRQP-----CG-NGTCKNIIGSYNCLCFPGFVV-THNGDCVDFDECTTLVGQVCR-FGHCLNTAGSFHCLCQDGFEL
TADGKNCVDTNECLSLAGTCLPGT-CQNLEGSFRCICPPGFQV------QSDHCIDIDECSEEPNLCLFGTCTNSPGSFQ
CLCPPGFVLSDNGHRCFDTRQSFCFTRFEAGKCSVPKAFNTTKTRCCCSKRPGEGWGD--P-CELC---PQE-GSA-AFQ
ELCPFGHGAVPGP-DDSRE--DVNECAENPGVC-TNGVCVNTDGSFRCECPFGYSLDFTGINCVDTDEC-SVGHPCG-QG
TCTNVIGGFECACADGFEPG-LMMTCEDIDECSLN-PLLCAFRCHNTEGSYLCTCPAGYTLREDGAMCRDVDECAD-GQQ
DCHARGMECKNLIGTFACVCPPGMRPLPGSGEGCTDDN--ECHAQPDLCV-NGRCVNTAGSFRCDCDEGFQPSPTLTECH
D----IRQGPCFAEVLQTMCRSLSSSSEAVTRAECCCGGGRGWGPRCELCPL-PGTSAYRKLCPHGSGYTAEGRDVDECR
MLAHLCAH--GECINSL-----------------------------------------GSFRCHCQAGYTPDATATTCLD
--------------MDECSQVPKPC--TFLCKNTKGSFLCSCPRGYLLEEDGRTCKDLDECTSRQHNCQFLCVNTVGAFT
CRCPPGF--TQHHQACFDNDECSAQPGPCGAHGHCHNTPGSFRCECHQGFTLVSSGHGCEDVNECDGP-HRCQHGCQNQL
GGYRCSCPQGFTQHSQWAQC------------------VDENECALSP--PTCGSASCRNTLGGFRCVCPSGFDFDQALG
GCQEVDECAGRRG----PC--SYSCANTPGGFLCGCPQGYFRAGQGHCV-----SGL---------------GFS-----
------------------------------------------------PGPQDTPDKEELLSSEACYECKI-NGLSPRDR
PRRSAHRDHQVNLATLDSEA-------------------------------------------------LLTLGLNLSHL
GRAERILELRPALEGLEGRIRYVIVRGNEQGFFRM-HHLRGVSSLQLGRR---RPG-PGTYRLEVVSHMAGPWGVQPEGQ
--------PGPWGQALRLKVQLQLLX----
>D._rer._FBN1
------------------------MRRLLVLATGLSALLSLCAPA------------------QTLDAGADASVQTQKAD
GTAQTQNGAAEQP-RANRAKRRGSG----QDVLK---GPNVCG--------------------SRHNAYCCPGWKTLTGG
NQCIVPICRSP-CGD-GF--CSRPNMC---TCPSGQIAPTC-------GSKS---------------VLNCNIRCMNGGT
--CAEDQC-LCQKGYNGAHCGQ-------------------PVCESGCL-NGGR------------------CVAPNRCL
CNYGFTGAQCERD--YRTG-PCFASV---SNQMCQGQLTGIVCTKTLCCATVGRA----WG-HPCEQCPAQPHPCRRGFI
PNHRSGACQDVDECQAIPGLCQGGNCV----NTVGSFECKCPAGHKFNEITQKCEDVDECVHLPGLCSGGQCSNTIGSYF
CRCPL---------------------------GYDTALDGSRC-------------------------------------
---------------------------------------------------------TDARTGS--------C-------
--------------------------------------------------------------------------------
---------------------------------------------------------------YANIVS-G-RCANPLQQ
QMSKSRCCC------ENRGCWSASGSSVPEMCPIRGTEEYQRLCLIGP-SILDPDRPIVGPFPLPHPGPGLGPGVGYPDD
PRGPYPQIPIIVEPYPGQPYPGQPHPRDPIPLPPGPGDTPTIRPVVVPQNVSIRNMCEV----FRNLC-INGRCVPTPG-
-SYRCECNRGFRLD--GRGECIDENECE--RN------------------------------------------PC-VNG
ECVNTQGSYYCQCPAGFQS-TATRTECRDLDECVANGRICNNGRCVNTEGSFHCVCNAGFEISTDGKNCQDTDECL-IRN
ICLNGMCINEDGSFKCICKPGYLLDGTGRFCVDVDECE--VSGMC-MNGHCVNTEGSFRCECMPGLAVGLDGRVCVDTHM
RSTCYGGY-KRGQCVRP--LFGAVTKSECCCANVEY------AFGEPCQPCPPLNSAEFSALCSHGTGTTTGGKDINECA
LDPDICQ-NGVCENM-LRTYKCNCNEGFEVDISGKTCVDVDECMMNRQLCENGLCRNTPGSFTCHCPTGYTFQPETEVCE
DIDECLT-SPC-VNGECKNSAGSFVCLCS-TGS---TLDSSGTLCVETTKGTCWLKVVNGQ-CEINI-NGATLKSHCCST
LGAAWGSP-CAKC-EADAF---CSRGY-----------------ARVKGTICEDVNECEVFPGVCI-NGKCVNTDGSFVC
QCPTGMTVDSSGRTCVDLRTELCYLTHIDERC-----GSAIPGRHRVDACCCSVGVAWGP--ECDECPEKGTPEYTQLCP
R-PGFSHR----GDFINGKPFLKDINECKMIHSLCTNGRCRNTIGSFRCRCDGGFALDFDERNCTDIDECRISPDLCG-H
GTCVNTAGDFRCECFTGYESGFMMMKNCMDIDECERNPLLCR-GGECINTEGSFRCQCPDGHEIAPDGSACLDINECELS
DKLC-RNGQCVNMIGRYQCSCNTGYKSTEDRLSCVDIDECTIENGGCETFCTNSEGSYECSCRRGYALMPDLRSCTDIDE
CEDSPDVCD-GGQCSNIPGEFQCLCFDGFMSSEDMKSCLDVNECELNPNIC-LSGKCENTKGSFICHCDLGFSVRKGT--
TGCTDINECEIGAHNCDHHASCTNSAGSFRCSCAPGWI--GNGIKCTD--------------------LDECSNGTHHCS
-PSADCRNTMG---------SYRCLCKEGFSG--------DGFYCTDTDECADNVNLCE-SGHCLNIAGGFRCECDMGFI
PTADGKACEDIDECT-FA-DIC-VNGRCSNIPGLFRCLCDPGYELDRSGGNCTDVNECNDPN-TCISGLCLNTPGSYICS
CPPDFELNPTGVGCVDT---RSGNCYL--DVQYRGDFSESLSCSNEIGVGVSKASCCCS-RGVAWGQ---PCEACPSLNS
TEYKKLCPGGEGFRPN----------------------PITII----------------------------------LED
INECQELPGLCQGGDCINTFGSFHCECPRGFALKEDTRICEDVDEC-ANP-----GICGP-GQCYNTIGNYTCICPPEYM
QI---NGGNNCMD----MRKSLCYRNYYSDNAT------CDGELTFNMTKKFCC--CSYNIGRA---WN--KPCEKCPVP
STNEFAVLCGSERPGYFIDIYTGQI-IDIDECREI-PGVCENGVCINMIGS--FRCECPMGFVYNDKLLICEDIDECQNG
-PVCQQNAVCLNVPGSFRCECKSGYRQTPTQ-QCVDRNECAENPNIC-SPGQCIDMVGSYRCICPNGFKSTPD--LCIDV
DECDRQP-----CG-NGTCKNTVGSYNCLCYPGFQL-SHNNDCIDTDECVSLRG-LCR-NGNCINTVGSFVCVCLDGYKL
SPDGRTCVDINECLLSPGTCGPGT-CQNLDGSYRCICPPGYYL------QDDRCEDIDECSQSPEICIFGKCVNTPGSFR
CECPEGFQLSSSGKRCVDIRVNYCYTKFENGRCLAPKPLNTTKSVCCCSGMPGQGWGD--P-CEIC---PSM-EDA-AFK
VLCP-APGKSHST-DDTAV--DVDECVQNPGIC-RNGHCINTDGTFRCECPFGYRLDFTGINCEDTNEC-ELGNPCG-NG
TCTNVEGAFECSCDEGFEPG-PMMTCEDVNECSQN-PLLCAFRCVNTVGSYECRCPAGYVLRDDRRMCKDQNECEE-GLD
DCASRGMSCKNLIGTYMCICSPGYTRQP-GGDSCVDLN--ECSVKPGICE-NGRCENTVGSYRCVCDQGFSPSPSRTECM
D----NRQGFCFPEVLQTMCQMSSSSRVSVRKSECCCLGGRGWGPDCELCPL-PGHTHYRKMCPLGPGYTTDGQDIDECK
VMGNLCKN--GRCLNTL-----------------------------------------GSFSCICKPGYTTDITGTQCVD
--------------VDECVQAPKPC--NFICKNTDGGYLCSCPRGYVLQDDAKSCRDLDECSTKQHNCQFLCVNTIGGFT
CKCPPGF--TQHHTACI------------GETHTRNTHPVSIT----------------EPMSNCPHL-HR---------
------------------------------------------------------GAPCFR-----HCLSSTGLSSSGPQ-
-APDADD-------------------------------------------------------------------------
---------------------------------------------------------ENSLSPEACYECKI--NGYPKKG
RKRRDANATHELQDEVDEVSLASVD-----------------------------------------VDDTLQLHLNISSL
KNKDHIIDLVPALSTLTNHLRYTIAYGNDDGLFRM-TQKDGVSYLHISKK---KPLQPGAYYLEIRSV--------GGKD
QRPETDYLSGQLGGALIMRVQIVLH-----
>D._rer._FBN2
--------------------------------------------------------------------------------
--------------------------------------------------------------------------------
-MCLI------------M--TQRPLFA-----------------------------------------------------
--------------------------------------------------------------------------------
--------------------------------------------------------------------------------
--------------------------------------------------------------------------------
--------------------------------------------------------------------------------
--------------------------------------------------------------------------------
--------------------------------------------------------------------------------
--------------------------------------------------------------------------------
--------------------------------------------------------------------------------
--------------------------------------------------------------------------------
--------------------------------------------------------------------------------
--------------------------------------------------------------------------------
--------------------------------------------------------------------------------
--------------------------------------------------------------------------------
--------------------------------------DIDECVVNSLLCDNGLCRNVPGSYSCTCPAGFIFRHDTETCE
DVNECVS-SPC-VNGVCKNSAGSFYCECS-QGS---KLDSTGLLCVDSVKGSCWLTLQDGR-CEVNI-NGATLRSQCCAT
LGLAWGSP-CEPC-QTDLV---CERGF-----------------AQSRGASCEDVNECEVFPGVCH-NGHCVNTRGSFKC
QCPESLTLDVTGRLCVDVRSEPCFLTYEEDVC-----TQPVPGRFRMDMCCCTVGLAWGK--DCDLCPEPGTRQFDTLCP
RGPGFANK----GDVLTGRAVYKDINECKVFQSICVHGKCRNTIGSFRCRCDSGFALDTNEKNCTDIDECMISPDVCG-H
GTCVNTLGSFQCDCFPGYESGIMMMKNCMDIDECERNLSLCN-GGTCENTDGSYKCVCPPGHHLSVDGSACEDVNECDLS
STLC-PNGWCVNLVGTYQCSCNSGYQTTPDWKGCTDIDECTIENGGCELYCSNSEGSYSCSCGQGYSLTPDQRTCSDVNE
CEEVLDICE-GGQCTNVPGAYHCLCYEGFMASVDMKTCIDVNECELNDNIC-AFGECENTKGSFICHCDMGYAVKKGT--
SGCTDVNECEINSHNCDTHATCVNTPGHYHCSCGDGWF--GDGVKCAD--------------------VDECANRTSVCS
-ADAECVNTAG---------SYHCECSDGFIG--------DGVICSDLDECAEDVDLCE-NGQCLNVPGSYRCECEMGFT
HTSNRKTCRDIDECS-FQ-NIC-VFGTCQNIPGMFRCICDEGYELDRTGGNCTDVDECLDSL-NCVNGHCENTAGSYQCN
CPIDFELNPTGIGCVDT---RVGNCFL--EVAYNSK----LACSAEIGFGVSRSSCCCS-LGRVWGY---PCDHCPTLNT
SEYNTLCPGGEGFKPN----------------------PVTII----------------------------------LED
IDECQELPGVCQGGNCVNTFGSFQCECPAGFYLNTQSRICEDIDECVLSL-----GVCGP-GTCYNTLGNYTCVCPQDYI
QV---NGGHRCMD----MRKSLCYRSY---NGSA-----CEHQLNFNITHRLCC--CSYNVGKA---WN--KPCHACPIP
GTDDYSSLCGS-VTGFWIDIATGKP-KDIDECHEI-LGVCAHGVCINHMGS--FHCECPTGFLYNDLLLICEDIDECSSR
EPVCQRNADCINRPGGYQCECSDGYILTPNG-DCNDRNECLETPSVC-RHGDCVDIPGGYECMCHTGFTVTPNRRMCVDI
NECSHQP-----CG-NGTCKNSVGSFNCICHHGFEL-ATNNYCTDIDECAVFHSQLCR-NGRCVNNVGSFQCLCREGYEL
TFDGKTCMDVNECTIIPGICAPGT-CLNLDGSFRCVCPDGYIV------QSDHCVDVNECSEEPGICTYGTCFNSLGSFE
CVCKPGFVLSEDKRRCYDTRESFCFTRFENSKCSVPQAFNTTKAKCCCSIMAKEGWGD--P-CELC---PKE-HDA-AFQ
DLCPFGHGIIPGV-GDTRV--DLNECVENPEIC-VNGRCINMDGSFRCECPAGYTLDYTGTHCDDIDEC-SVRNPCG-NG
TCSNVIGAFECLCEEGFEPG-PMMSCEDVNECGQN-PLLCAFRCINTFGSYECSCPSGYTLREDGRMCQDVDECAE-DLH
NCDSRGMECSNLIGTFMCVCPAGMIRRM-SDEACQDEN--ECLTQPGVCE-NGRCVNTVGSYTCECGVGFKTDSSATQCL
D----YRKGFCFTEVLHTMCQMSSSSRVPVSRSQCCCNGGHGWGDQCELCPL-PATANYKKLCPYGHGYAIDGTDIDECK
LIPDVCAN--GACINMM-----------------------------------------GSYRCHCKPGYIASTAGTACVD
--------------VDECGMSPKPC--NFICKNTEGSYACSCPRGYTLQNDNRSCKDVDECQSRRHNCQFSCMNTIGGFT
CKCPAGF--SQHHRACRDIDECLSDLTPCGLQGACQNSVGSFSCECPQGFSLDSLGHNCDDVDECARD-HRCQFGCQNVA
GGFRCSCPQGYTQHQQWNQC------------------VDDNECL-NA--DNCGSASCFNTLGSFKCGCPSGFTFDPAST
SCEDVDECGS-FMN---PC--RYGCSNTQGGFACGCPAGYYRAGQG----------------------------------
--------------------------------------------------------------------------------
--------------------------------------------------------------------------------
--------------------------------------------------------------------------------
------------------------------
>D._rer._FBN2b
----------------------MGVWK--LANVVLWWAAVHSVQG------------------------------QGDGD
IQASRFTGKPEGE-VQQRVRRRG------QESLR---GPNVCG--------------------SRFHSYCCPGWKTLPGG
NQCIVPICRNS-CGD-GF--CSRPNMC---TCSSGHLAPSC-------GAAA---------------VQSCSVRCMNGGM
--CNEDAC-SCQKGYTGTHCGQ-------------------PVCESGCQ-NGGR------------------CIGPNRCA
CVYGFTGPQCERD--YRTG-PCFTQV---NNQMCQGQLSGIVCTKTLCCATIGRA----WG-HPCEMCPAQPHPCRRGFI
PNIRTGACQDVDECQAVPGLCAGGNCI----NTVGSYECKCPAGHRQSETNQKCEDIDECATISGVCDGGECTNTAGSYV
CTCPR---------------------------GYITSTDGSRC-------------------------------------
---------------------------------------------------------VDHRIGT--------C-------
--------------------------------------------------------------------------------
---------------------------------------------------------------FSSLAN-G-RCASELSG
QYTKMQCCC------DTGRCWALGH--IPEMCPVRGSDEYRRLCIQRLPFGTGNGGIIHDGNGGLNIGGYGKGPSQNGNG
GGG-----------YIYGSEHTFTN----------GNGNGGQKIQISQLNETTIDVCKH----FTNLC-LNGRCIPTPT-
-SYRCECNMGYRQD--VRGECIDVDECV--SN------------------------------------------PC-VNG
DCVNTQGSYHCKCHEGYQG-TPTKQACIDIDECIVNGVMCRNGRCVNTDGSFQCICNAGFEISPDGKNCIDHDECA-TTN
MCLNGMCINEDGSFKCICKPGFALAPNGRYCTDIDECH--TSGIC-MNGRCVNTEGSFRCECPPGLAIDVDGRVCVDTHM
RTTCYGAI-KMGVCSRP--FPGAVTKSECCCANPEH------GFGEPCQPCPAFNSAEFQAVCSSGPGITTDGRDINECA
LDPDICQ-NGICENL-RGSYRCICNIGYESDASGKNCVDINECLVNRLLCDNGMCRNTPGSYTCSCPKGFSFKADSETCE
DINECDS-NPC-INGICRNIAGSFNCECS-HGS---KLDSTNTVCVDSMKGTCWLNIQDGR-CEVNI-NGATLKSECCST
LGAAWGSP-CERC-EIDPA---CSKGF-----------------GRMKGLVCEDINECEVFPGVCT-NGRCVNTQGSFRC
ECPEGLTLDGAGRTCVDVRSEQCYMKWDEDEC-----VEPLPGRYRVDMCCCTVGAAWGV--DCEACPKPNTNEFKTICP
RGPGIANR----GDILTGRPFYKDVNECKVFRGLCTHGTCRNTIGSFKCRCDSGFALTMEERNCTDIDECTISPDLCG-H
GVCVNTPGSFECECFDGYESGFMMMKNCMDIDECERDPLLCR-GGTCLNTEGSYECDCPPGHQLSTEASACEDVNECQLS
DNLC-KHGQCVNMVGTYQCSCETGYQVTPDRQGCVDIDECTIMNGGCDTHCTNSEGSYECSCSEGYALMPDLRTCADIDE
CEDTPDICD-GGQCTNIPGEYRCLCYDGFMASMDMRTCIDVNECDLNPNIC-LHGDCENTKGSFICHCQLGYFVKKGS--
TGCTDVDECEIGAHNCDLHAACVNAPGSFKCRCRDGWE--GDGIKCID--------------------VDECVTEEHNCN
-PNAECLNTPG---------SYRCSCKEGFNG--------DGFSCSDMDECADNVNLCE-NGQCLNAPGGYRCECEMGFT
PTEDSKACQDIDECN-FQ-NIC-VFGSCQNLPGMFRCVCDYGYELDRSGGNCTDINECFDPV-NCINGVCVNLPGSYLCN
CPPDFELNPSGVGCVDT---RVGNCFL--DTLDRGD--GGISCSAEIGVGVTRASCCCS-LGGAWGN---PCELCPFVNS
TEYKTLCPGGEGFRPN----------------------PITVI----------------------------------LED
IDECQELPGLCQGGNCVNTFGSFQCECPAGYYLNEETRICEDIDECTAHI-----GICGP-GTCYNTLGNYTCVCPPEYM
QV---NGGNNCMD----MRKSVCYRNF---NDT------CENELSFNMTKKMCC--CAYNVGKA---WN--RPCEACPTP
ATSEYQLLCGNQAPGFIIDIHTGKP-IDIDECREI-PGICANGVCINQIGS--FRCECPMGFSYNNILLICEDIDECNSG
DNLCQRNANCINIPGSYRCECSAGFKLSPSG-ACIDRNECQEIPNVC-SHGECIDTQGSFRCLCHNGFKTTPDQTMCMDI
DECDRQP-----CG-NGTCKNTVGSYNCLCFPGFEL-THNNDCMDIDECSVHASQVCR-NGQCINNMGSFKCLCLDGYNL
TPDGKNCVDINECVTLPGACQPGT-CQNLDGSFRCICPPGYEV------QNDKCVDINECNVEPNICQFGTCKNTPGSFQ
CICQPGFVLSDNGRRCFDTRESFCFTRFEAGKCSVPKPRNTTKAKCCCSLLPGEGWGD--P-CELC---PRDTEEA-AFH
TLCPYGHEAVPK--PEGRE--DMNECVENPEIC-GNGLCINTDGSFRCECPFGYNLDYTGVNCVDTDEC-SIGNPCG-NG
TCSNVPGGFECSCQEGFEPG-PMMTCEDINECAVN-PLLCAFRCVNTFGSYECMCPTGYVLRDDNRMCRDQDECAE-GLD
DCASRGMACKNQIGTFMCICPPGMTRRP-DGEGCMDLN--ECRSKPGICK-NGRCVNTVGSYRCECNEGFEASATGTECI
D----NRKGFCFTEVLQTMCQQSSTNRNTVTKSECCCNGGRGWGSLCELCPL-PGTIQYKKMCPLGPGYTTDGRDINECE
VMPNLCKN--GQCINSV-----------------------------------------GSFRCHCNVGYTNDFTGTSCID
--------------MDECSQSPKPC--NFLCKNTEGSYLCSCPRGYILQPDGKTCKDLDECSTKQHNCQFLCVNTIGGFT
CKCPSGF--TQHQTACIDNNECSNQPNICGSRASCLNSPGSFNCECQKGFSLDATGLNCDDVDECGGN-HRCQHGCQNMM
GGYRCGCPQGYVQHYQWNQC------------------VDENECT-GN--QVCGSASCYNTLGSYKCVCPSGFDFEATAG
GCQDVNECSM-GNN---PC--SYGCSNTDGGYLCGCPGGFYRAGQGHCI-----NGV---------------GF------
--------------------------------------------QGQF--GSEGGDDEESLSPEACYECKI-NGDLGKKG
RHRRNADD-----------NELKET---------------------------VSMASMD-------IQTSIPMNLSLAQL
LNKEPLLELLPALEPLEHHVRYVITHGNQGEHFRILERRDGKSVLRLGRR---PPA-PGLYRLEIASLRLFGPRKLQQME
DQHDSDYLLGEIGDALRIKLHIHLH-----
>X._tro._FBN3
----------------------MALIWLAKFMLGCTALWYVKQAQ----------------------------GQLEQGD
LQVDRFAGQEDRL-IPQRVRRRG------QDTLR---GPNVCG--------------------SRFHSYCCPGWKTLPGG
NQCIVPICRNS-CGD-GF--CSRPNMC---TCSNGQLSTNC-------GAGI---------------VMNCNVRCMNGGS
--CNEDSC-TCQKGYTGTHCGQ-------------------PICENGCQ-NGGR------------------CIGPNRCA
CVYGFTGPQCERD--YRTG-PCFTQI---SNQMCQGQLSGIVCTKTLCCATIGRA----WG-HPCEMCPAQPNPCRRGFI
PNIRTGACQDVDECQAIPGLCQGGTCI----NTVGSYECKCPAGHKQSETSQKCEDIDECSTIPNVCDGGECTNTAGSYV
CVCPR---------------------------GFTTSRDGSRC-------------------------------------
---------------------------------------------------------IDQRVGS--------C-------
--------------------------------------------------------------------------------
---------------------------------------------------------------FSALIG-G-RCAGELPG
QFTKAHCCC------ESGRCWAIGQ--IPEMCPVRGSDAFRRLCIEGL----PLGPGFGPEVGPGDMRPGETGGNGLRPV
RPG------------PGGPNGPELLPGL-------STGIGTATLNQTG------DICKL----FTNLC-QNGRCIPTPA-
-SYRCECNMGYKQD--SRLECIDVDECS--SS------------------------------------------PC-IHG
DCVNTPGSYHCRCHEGYQS-NPTKQACIDIDECIMNGVMCRNGRCVNTEGSFQCICNAGFETTPDGKNCVDHDECA-TTN
MCLNGMCINEDGSFKCICKPGFVLAPNGRYCVDVDECQ--TPGIC-MNGRCINTEGSFRCECLGGLTIGIDGRVCVDTHM
RSTCYGAI-KKGTCARP--FPGAVTKSECCCASPDH------GFGEPCQPCPAKNSAEFQALCSSGIGITADGRDINECA
LNSEICP-NGICENL-RGSYRCICNLGYESDASGKNCVDVDECAVNRLLCDNGLCRNTPGSYTCTCPKGYVFKIDSETCE
DINECAS-NPC-VNGVCRNNAGSFVCECS-FGS---KLDSTGTICVDSMKGTCWLNIQDGR-CEVNI-NGATLKSECCAT
LGAAWGSP-CERC-EIDPA---CPRGY-----------------SRKKGVACEDVNECEVFPGVCP-NGRCVNTAGSFKC
ECPEGLTLDGSGRNCVDVRVEQCYMKWDEDEC-----TAQLPGKYRMDMCCCSVGAAWGI--DCEECPKPGSDEFKALCP
RGPGFANR----GDVLSGRPFYKDVNECKVFNSLCTHGTCRNSIGSFRCVCDSGFALDAEERNCTDIDECRISPDLCG-H
GTCVNTPGSFDCECFDGYESGFMMMKNCMDIDECERDPLLCR-GGTCINTDGSFECICPPGHELTSEGNACVDINECSLS
DNLC-RNGRCINMIGTYQCSCDSGFQSTPDRQGCVDIDECTIMNGGCDTHCTNSEGSYECSCSEGYALMPDQRSCADIDE
CEDNPDICD-GGQCTNIPGEYRCLCFDGFMASLDMKTCIDVNECDLNPNIC-LHGECENTKGSFICHCQLGYFVKKGT--
TGCTDIDECEVGAHNCDVHASCLNVPGSFKCQCQTGWV--GDGLNCVD--------------------LDECTTEDHKCN
-ANANCVNTPG---------SYRCACNEGFNG--------DGFICSDVDECADNVNLCE-NGHCLNAPGGYRCECEMGFT
PTEDSKACQDIDECT-FQ-NIC-VFGTCQNLPGMFRCICDDGYELDRSGGNCTDVNECADPV-NCINGLCVNTPGNYLCN
CPQDFELNPTGVGCVDT---RVGNCFL--ETQPRGD--GGLSCSAEIGVGVTRASCCCS-LGRAWGN---PCEFCPFANS
TEYKTLCPGGEGFRPN----------------------PITVI----------------------------------LED
IDECQELPGLCQGGNCVNTFGSFQCECPAGYYLNEETRICEDIDECSAHI-----GICGP-GTCYNTLGNYTCVCPPEYM
QV---NGGNNCMD----MRKSVCYRNY---NDT------CENELSSNMTKKMCC--CSYNIGKA---WN--KPCEPCPSP
ATPEYIFLCGNQAPGFIIDIRTGKP-MDIDECSEI-PAICSNGVCINQIGS--FRCECPMGFSYNNILLICEDIDECSSG
ENLCQRNADCINIPGSYRCECSSGYKLSPSG-ACVGRNECQEIPNVC-SHGTCMDTEGSYICVCHNGFKASGDQTMCMDI
DECDRQP-----CG-NGTCKNTVGSYNCLCFPGFEL-THNNDCMDIDECYSLVGQVCR-NGQCINNVGSFQCLCQEGYEI
TPDGKNCMDINECTSLPGTCSPGT-CQNLEGSFRCICPPGFEV------QNDNCIDINECDEEPNICLFGTCTNTPGSFQ
CVCPPGFVLSDNGRRCFDTRQSFCFTRFDNGKCSVPKAFNTTKARCCCSKMPGEGWGD--P-CELC---PQE-GSV-AFQ
ELCPYGHGSIPGM-GDTRE--DVNECSESPGIC-VNGVCINTDGSFRCECPFGYNLDYTGVNCVDTDEC-SIGNPCG-NG
TCSNVVGGFECTCDEGFEPG-PMMTCEDINECT-N-PLLCAFRCINTYGSYECTCPSGYTLREDRRMCKDLDECAE-GLH
DCESRGMMCKNLIGTFMCICPPGMQRRP-DGEGCMDEN--ECRTKPGICV-NGRCVNTVGSYKCDCNEGFQVSSSGTECV
D----TRQGFCFTEVLQTMCQLSSTNRNMVTKSECCCNSGRGWGNQCEICPL-PGTGAFKKMCPHGPGFATDGRDIDECK
VLPNLCKN--GQCINTI-----------------------------------------GSFRCHCKLGYTTDITGTTCVD
--------------LDECAQSPKPC--NFICKNTEGSYQCSCPRGYILQEDGKTCKDLDECSTKQHNCQFLCVNTIGSFN
CKCPPGF--TQHQSSCIDNNECSSQPSLCGSRGVCQNNPGSFTCECQKGFSLDSSGSNCEDVDECDGN-HRCQHGCQNVL
GGFRCGCPQGYVQHYQWNQC------------------VDENECT-SQ--STCGSASCYNTLGSFKCVCPSGFDFDQSFG
GCQDVDECSSGGGN---PC--SYGCSNTDGGYLCGCPGGYFRAGQGHCV-----TGM---------------GFG-----
--------------------------------------------KGSYLQAPVEEDEENVLSPENCYECKI-NG-YPKRG
RQRRNADEIN--------GNEI-QN---------------------------VSLASVD-------IDAPLNMTLNISDL
ANKQHILEFIPALESLENRVRYIISHGNEGGVFRV-HQKDGISYLHLGHK---KVA-PGIYNLEIASVPLYRKKELQKLE
DEKDHNYLSGEVGQTLKMKLHIHLY-----
>X._tro._FBN2
------------MLAVTSPSPMPGGARRPVLLLGCLLALLGCATV----------------------PGVGGQYAFSAES
SRGAQDAREGTIS-AASRVRRRGQ-----QDALR---GPNVCG--------------------SRFHSYCCPGWKTLPGG
NQCIVPICRNS-CGD-GF--CSRPNMC---TCSTGQISPNC-------GSKT---------------IQQCSVRCMNGGT
--CVEDHC-QCQKGYVGAHCGQ-------------------PVCENGCQ-NGGR------------------CIGPNRCA
CVYGFTGPQCERD--YRTG-PCFTQV---SNQMCQGQVTGIVCTKTLCCATIGRA----WG-HPCEMCPAQPQPCRRGFI
PNIRSGACQDVDECQAIPGLCQGGNCI----NTDGSYECRCPVGHKQSETTQKCEDIDECTTIPGVCNGGECSNTIGSYY
CICPR---------------------------GYVTSGDGSRC-------------------------------------
---------------------------------------------------------IDQRSGV--------C-------
--------------------------------------------------------------------------------
---------------------------------------------------------------FSSLVN-G-HCAQEQAG
RFTKMQCCC------ESGRCWALGS--IPEMCPIRGTDEYRRLCIEGV----------PFGGPGGFVPNGFGPGGTG---
--------------FIPGPGGNGFHPGIGGTG---IDGQGPVINGGVATLNQTIDICKQ----YPNLC-LNGRCIPNLN-
-SYRCECNMGYKQD--TQTECIDVDECT--SN------------------------------------------PC-TNG
DCVNTPGSYYCKCHSGFQR-TPTKQACIDIDECIQNGILCKHGRCVNTEGSFQCICNAGFELTPDGKNCADHDECS-TTN
MCLNGMCINEDGSFKCICKPGFVLASNGRYCTDIDECQ--TPGIC-MNGHCINTEGSFRCDCPPGLAIGVDGRVCVDTHM
RSTCYGGI-KKGLCVRP--FPGAVTKSECCCANPDY------GFGEPCHPCPPRNSAEFQGLCSGGVGITVDGRDINECA
LDPDICA-NGICENL-RGSFRCNCNSGFESDSTGKNCIDIDECLVNRLLCDNGLCRNTPGSYSCTCPKGYVFRSDSETCE
DINECES-SPC-VNGACRNILGSFNCECS-PGS---RLDATGLICIDSLKGTCWLNIQDGR-CEVNI-NGATLKSECCAT
LGAAWGSP-CERC-EIDPA---CPRGF-----------------ARVKGVSCEDVNECEVFPGVCP-NGLCLNTKGSFLC
ECPDGLTLDGTGRLCLDLRMEHCFLKWDEDEC-----VHPVPGKFRLDACCCAVGAAWGT--ECEECPKPGSQEFELLCP
RGPGFTNR----GDVLSGRPFYKDINECKAFPGICTNGKCRNTIGSFKCKCNNGFALDMEERNCTDIDECRISPDLCG-S
GTCINTPGSFECECFEGFESGFMMMKNCMDIDECERNPLLCR-GGECINTEGSFLCNCPNGHELTPSGDACVDINECALS
DNLC-RNGKCVNIVGTYQCSCNPGYQATLDRLGCTDIDECTIMNGGCDTHCTNSEGSYECSCLEGYALMPDKRTCTDIDE
CEDNPDICD-GGQCTNIPGEYRCLCFDGFMASMDMKTCIDVNECDINSNIC-MFGECENTKGSFVCHCQVGYAVKKGT--
TGCTDVDECEIDTHNCHLHATCLNVPGSFKCTCKEGWI--GNGIKCND--------------------LDECLNGTHRCS
-VSAHCLNTPG---------SYHCSCAEGYTG--------DGFTCSDVDECTENINLCE-NGQCLNIPGSYRCECDMGFT
PASDSRSCQDIDECA-FQ-NIC-VFGTCSNLPGMFRCICNEGYELDRTGGNCTDVDECADPI-NCVNGFCVNTPGRYECN
CPPDFQLNPTGVGCVDT---RVGNCYL--NHGARGD--GTISCSTEIGVGVSRSSCCCS-LGKAWGN---PCEICPPVNS
SEYNTLCPGGEGFRPN----------------------PITII----------------------------------LED
IDECQELPGLCQGGNCINTFGSFQCECPQGYYLSEETRICEDIDECFTHP-----GVCGP-GTCYNTLGNYTCICPSEYM
QV---NGGHNCMD----MRKSFCYRTY---NGTT-----CDNELPFNVTKKMCC--CTYNIGKA---WS--KPCEPCPTP
GTANFKHLCGS-IPGFTFDIHTGKA-VDIDECKEI-PGICTNGVCINQIGS--FRCECPTGFSYNDLLLVCEDIDECSSG
DYFCQRNADCINSPGTYRCECSTGFKLLPNG-ACIDRNECLEIPNVC-SHGTCVDTEGSYHCVCNNGFKVSPDQTMCMDI
DECERQP-----CG-NGTCKNTVGSYNCLCYPGFEI-THNNDCLDIDECSSLYGQVCR-NGHCFNEIGSFICLCNEGYEL
TPDGKNCIDINECVAFPGSCSPGT-CQNLEGSFRCICPPGYEV------ERENCIDIDECIEEPNICLFGACSNTPGSFQ
CICPPGFVLSENGRRCFDTRQSFCFTRFENGKCSVPKAYNSTKAKCCCSKMPGEGWGD--P-CELC---PKE-GEV-AFQ
DLCPYGHGTIPGI-GDTRE--DVNECLENPGIC-ANGHCINTDGSFRCECPMGYNLDYTGVNCVDTDEC-SIGNPCG-NG
TCTNAIGTFECLCDEGFEPG-PMMVCEDINECILN-PLLCAFRCINTYGAYECTCPAGYILREDQKMCKDLDECIE-GFH
DCESRGMVCKNLIGTFMCICPPGMVRRP-DGEGCMDEN--ECRTKPGICE-NGRCVNTIGSYRCDCNEGFQSTPSGTECL
D----TRQGFCFSEVLQTMCQMSSSSRNHVTKSECCCNGGRGWGNQCEICPL-PGTAQYKKMCPHGPGYTTDGKDIDECK
VMPNLCRN--GQCINNI-----------------------------------------GSYRCFCNPGYTTDIGGTACVD
--------------LDECSQSPKPC--NFICKNTEGSYQCSCPRGYILQEDGKSCKDLDECQTKQHNCQFLCVNTIGGFT
CKCPPGF--TQHHTACIDNNECGTQSNVCGLKGVCQNSPGSFTCECQRGYSLDSTGMNCEDVDECGGN-HRCQHGCQNIV
GGYRCSCPQGYIQHYQWNQC------------------VDENECA-SQ--NTCGSASCFNTLGSYKCACPTGFTFNQFSS
ACHDVDECTS-SKN---PC--NYGCSNTEGGYLCGCPPGYYRVGQGHCV-----SGI---------------GFN-----
--------------------------------------------RGQYLPVGKENSEDNALSPEGCYECQL-NGYTKKTG
RMRRNAKNPELERGANNTEQAMNGQ---------------------------ISLKSLD-------MDLPLKMVLNISHL
NSKKHILELLPAIQPLTNHVRYVITQGNTN-MFRI-NQRDGLSYLH-ASQ---KIL-PGTYTLEITSIPLYKKTDLIELE
QKKEENYLLGELGESLNIRLQIELF-----
>X._tro._FBN1
-------------------------MRLLGSLRGCWALTLLLCVS--------------------------STHTAAEKD
APPADSAKEP----RASRAKRRGGGTGAPHDVLK---GPNVCG--------------------SRYNAYCCPGWKTLPGG
NQCIVPICRHS-CGD-GF--CSRPNMC---TCPTGQIAPSC-------GSKS---------------IQQCNIRCMNGGT
--CSDEQC-HCQKGYAGAHCGH-------------------PVCEQGCL-NGGR------------------CVAPNRCA
CTYGFTGPQCERD--YRTG-PCFTVV---SNQMCQGQLSGIVCTKTLCCATVGRA----WG-HPCEMCPAQPHPCRRGFI
PNIRTGACQDVDECQAIPGMCQGGTCI----NTVGSFECKCAAGHRFNDITQKCEDIDECSIIPGICESGECANTVGSYF
CKCPP---------------------------GFYTSADGSRC-------------------------------------
---------------------------------------------------------VDIRPGY--------C-------
--------------------------------------------------------------------------------
---------------------------------------------------------------FTSLAN-G-RCINQQPQ
TVTKTQCCC------DSGRCWSPGPTTPPDMCPIRGTDEYRKLCI--------------VPGVPPIGPEYPPLGPIDGIR
PFQ-----------PIYPPPVYPGYP---------TRGPSVVVGVNVSQQQQITDYCAL----FRNLC-LHGRCIPTPG-
-SYRCECNKGFTLD--GRGECIDVDECE--NN------------------------------------------PC-LHA
DCVNTPGSYICKCYPGFQS-TSTRTECRDIDECLQNGRICNNGRCVNTDGSFHCVCNAGFQVSADGKNCEDMDECS-VRN
MCLNGMCINEDGSFKCICKPGFQLAPNGRFCTDIDECE--TAGIC-MNGHCVNTEGSFRCECFPGLAVGLDGRVCVDTHM
RSTCYGGY-KRGQCVRP--LLGAVTKSECCCASTDF------AFGEPCQPCPAKMSEEYQALCSSGPGMTSVGTDINECA
LDSEICP-NGICENL-RGTYKCICNAGYDVAITGKSCVDIDECALNTLLCDNGQCRNTPGSFSCTCPSGFVYKPDLKTCE
DIDECES-NPC-INGVCRNIPGSFVCECP-TGS---TLDKTKTICIETIKGTCWQNIVNGR-CEINI-NGGTLRSQCCST
LGAAWGSP-CMPC-EADPV---CAKGF-----------------ARSRGTTCEDVNECDVFPGLCT-NGQCVNTMGSFVC
QCPSGMTLDASKRTCLDIRLEICYLKHEDEEC-----SAQIAGRHRMDACCCSVGAAWGP--DCDECPEKGTTEFETLCP
RGPGFASK-----EIAPGKTFSKDINECRMIPSLCKYGKCKNTIGSFKCRCDNGFALDAEERNCTDIDECRISPDVCG-Q
GNCVNTPGDFECDCFEGYESGFMMMKNCMDIDECERNPLLCR-GGICLNTEGSFKCECPPGHEVAPDNSACIDINECELS
TDLC-RHGRCINLIGRYQCACEPGYQLTPDKLSCVDTNECDFFNGGCDTFCTNSEGSYECHCRDGFALMPDHRSCTDIDE
CETNPNICD-GGQCTNIPGEYRCLCFEGYMASDDMKTCLDVDECELHLNIC-LSGSCENTKGSFICHCDPGYSGKKGQ--
TGCTDINECEIGAHNCDRHATCTNTPGSFKCSCSPGWV--GNGIKCSD--------------------LDECSNGTHLCS
-PNADCKNTMG---------SYRCLCKEGYVG--------DGFTCTDVDECSENLNLCG-NGQCLNTPGGYRCDCDMGFL
PSVDGKACEDIDECT-LP-NIC-VFGTCRNLPGLFRCDCDTGYELDRTGGNCTDVDECSEPT-MCISGTCQNTPGSYTCE
CPPDFELNPTRVGCVDT---RSGTCYL--DVKPRGD-NGDVSCSNEIGVSVPKASCCCS-LGKAWGT---PCELCPAVNS
SEYKVLCPGGEGFRPN----------------------PITVI----------------------------------LED
IDECLELPGLCQGGKCINTFGSFQCRCPPGYYLNEETRVCDDVNEC-DQP-----GICGP-GTCFNTVGNYTCICPPDYM
QV---NGGNNCMD----MRRSLCFRNYYAENQT------CDGELLYNMTKKMCC--CSYNIGRA---WH--RPCEECPLP
STDEFASLCGSARPGFLIDIYTGLP-VDIDECREI-PGVCENGVCINMVGS--FRCECPMGFFYNDKLLICEDIDECQNG
-PVCQRNADCVNTPGSYRCDCKPGYKFTSTG-QCVDRNECQEIPNIC-SHGECTDTTGGYYCVCHNGFKTNEDQTMCLDI
NECERDP-----CG-NGTCKNTIGSYNCRCFDGFIL-SHNNDCIDIDECTTLNGQLCR-NGQCNNTVGSFVCLCNEGYEK
ASDERTCLDINECALDPGKCAPGT-CQNLDGAYRCICPPGYVL------EGDTCKDIDECVEEPEICALGTCSNVPGSFT
CLCPEGFVLSSTGKRCQDLRVSFCFTKFEDGQCTSPKARNHSKQECCCAL-NGAGWGT--P-CELC---PVD-GDA-ALQ
QICPFGMGVIVGP-DDERV--DMDEC-IDPDKC-KNGQCINTDGSYRCECSFGYVLSVD--ECIDIDEC-SVGNPCG-NG
TCKNIIGGFECTCEEGFEPG-PMMSCEDVNECAQN-PLLCAFRCVNTYGSYECKCPAGYVLREDKRMCKDQDECED-GTH
DCESKQMTCKNLIGTYMCICGPGYQRRL-DGEGCMDLN--EC-LKPGICD-NGKCVNTMGSYKCDCLEGFNASATETECI
D----NRLGYCFTEVLHTMCQIGSSNRNSVTKSECCCNSGRGWGINCEICPF-QGTVQFKKLCPYGKGFTTGGEDIDECQ
VLHGICRN--GQCVNER-----------------------------------------GTYRCECNPGYTPDITGTSCID
--------------LDECSQSPKPC--NFICKNTDGSFQCSCPRGYILQEDGRSCKDLDECATKQHNCQFICVNTIGGFT
CKCPPGF--TQHHTACIDNNECASDVSLCGAKGICQNTPGSYSCDCQRGFTLDQSGAACEDVDECDGS-HRCQHGCQNIV
GGYRCSCPQGYLQHYQWNQC------------------VDENECL-NA--HACGGASCHNTLGSFKCMCPTGFQFEQFAG
ACQDVNECSS-SQA---PC--SFGCSNTEGGYVCGCPPGYFRIGQGHCV-----TGG---------------GLS-----
--------------------------------------------RAQ-DMAVSGEIDDNSLSPEACYDCKI-NG-YPKRG
RKRRSTNET-ALNGEEE-Q--LEPP---------------------------VSLESWD-------IEKPLILSFNISHL
NNKERILELTPALNTLTNHNRYLIDSGNEDGLFRI-NQKDGISYLHLTKK---KPA-PGSYSIEINSVPLYKEKELFQLE
DKHDRDYLSGELGDILKMKITILLH-----
>S._kow._FBN1
----------------------MTVKEHPFPFI-----ILIFSLS-----------------------------------
--------------------------------------------------------------------------------
--IFLSISDTDECEN-----------------------------------------------------------------
------------------------------------------------D-NGG---------------------------
---------CEHE----------------------------------CVNTHGS--------YHC--------LCNTGYI
LTQDTRSCFDVDECNDNNGGC-GQICD----NTVGSFTCSCETGYMLNINDRMCYDMNECENWNGGCEQ-YCINIDDSYR
CDCVS---------------------------GYILNEDGKSC-------------------------------------
--------------------------------------------------------------------------------
--------------------------------------------------------------------------------
--------------------------------------------------------------------------------
--------------------------------------------------------------------------------
-----------------------------------SDS----------------NECEE----DTHLC--QQVCLNVLG-
-SFVCSCFDGYALGRDG-YTCIDINECNSYNG------------------------------------------AC-EH-
TCDNTHGSFICSCNTGYRI-NSDERTCTDINECDGNNGGCAH-VCENVAGTFECLCHRGYVLNSDGQTCSDDNECNVNNG
GCQH-ICENTDGSHSCFCNSGFSLSGDGKTCNDHNECRE-NNGGC--DHVCTNIDGSFTCSCQVGYTSSTNGKLCSDN--
----------------------------------------------------------------------------NECD
IDNGECD-H-ICNNT-RGSYECDCRNGYILNSDGHSCDDVNECNNHKGGCEHS-CQNTYGSFICTCDLGFVLSVDGFTCI
DMG-------C-LMEQDIAYPGENAESIILTGN-SDTPEDCCIYCTDTQGCTIWTWNQHNKHCFLK--KGNLQRK-----
----------------------YHHGH-------------------VSGIPYSDINECNVNNGRC--SHTCVNTHGTYHC
ICDTGYVLDSDLRTCLDYDE--C--TERNGDCDMI--CQNSPGSYT---CLCELGYILNV--DRKTCS------------
-----------------------DINECGEFNGGCDHN-CANIDGSYICSCYPGYALHSNGHTCSDVNECWLNIGGCE-Q
-LCINTDGSYYCSCNGGYTL-DADGELCSDVNECANYNGGCE--HICTNTEGTYHCSCDTGYNLREDEISCFDVNECENN
NGEC--DHTCHNVDGSFTCSCRTGYTITENNMSCTDSNECAINNGGCEHGCTNSEGSYRCYCYDGYILMADEMSCTDINE
CDENNGGCE--HKCTNSKGSFTCYCNTGYLLTQNGKTCSDVNECETNNGGC-NH-DCLNMDGSFECGCRNGYNLDNDR--
ASCNDNNECDLYNGGCEHN--CDNTDGSYECSCNRGFVLNADSTTCSDLGCVMHQDVNYPVHKAKNVILNSVHRSPEDCC
---VQCTETPGCTIWTWVERSRACHLKRGNLHSKPASGHVSGIPHSDIDECQDDNGGC--DHTCVNTHGSFHCTCGYGYI
MDTNERTCSDNDECE-HD-NGG-CDHKCENTYGTFKCYCNTGYLLNSDQKSCSDKNECDENNGGCEH-ICTNTHGTFSCL
CQSGYTLDADGKTC------------------------------------------------------------------
------------------------------------------------------------------------------HD
INECNANNGGCEH-ECRNNGGSFDCRCRDGYTLNSDGVSCNDINECLAIN-----GGCDH--TCENTEGAFTCSCRRGFV
LN---VDDKTCSDLGCVMQQDVNYPAH---ESTY---VIMNGILG---SPEECCSHCTAIPGCAIWTWI--EHNHAC---
-----YLKRGNLHPKPAPGHVSGIPHTDIDECQDD-KGGCEQ-TCVNTHGS--YHCTCEQGYVLDPDERACSDVDECSLS
NGGCQQI--CTNTEGSFTCSCATGYALSNEGQTCLDVNECNGFNGGC--EHMCDNTSGSFVCSCYNGYSLHTDGISCFDI
NECLENNGG---C--QQVCINRAGSFSCSCRDGYTLNTHAETCYDNDECQINNG-GC--EQVCVNNEGSFECDCRLGYIL
NNNEQTCDDANECGENNGACEHI--CTNTDGSYTCNCLIGYGLKQ----DGHACSDIDECYVNNGRC-DQDCHNTIGSFT
CQCRAGYTSENDGISC----------------------------------------------------------------
------------------N--DVDECAKGSGGC-QH-VCTNTVGSYTCTCYAGFILEANGKLCSDKNECVDNNGGC--DH
NCGNTDGSFVCSCDVGYALGSDGLSCSDVNECENN-NGNCEYECENTSGSFLCTCNDGYILNIDTLTCSDINECED-SNG
KCD---QICHNLEGSYACSCNDGYTLNK-DGESC-DENFIGCDNHNGDCE-H-ICDDSNGSVTCSCNLGFELKADAKSCR
DMGCQMQDGLSYPTSSRNIIK--HGKTNPKESPEKCC-------ENCRQTQQ----------CTNWTWDKTNKAYIDECF
DDNGGCED---ECHNNH-----------------------------------------GSYTCGCGTGYILAQDGYTCID
--------------INECVYENGGC--DQICVNTIGSYYCLCRPGYVLNYDGHTCSDVNECQTDNHGCEHDCVNTAGSFL
CACPLGYRLNPDGYTCSDVNECLHRNGGC--EHLCHNELGSHSCSCLSGYELNEDGRTCSDTNECDTDNGGCDQICINTD
GSYECYCYIDYVLQADGHTCEALWDIHGHCGPLYPLDNGDPGQCDPNSDHPCCGIN-GHCGGDAAHCDCEGCIDY-----
-SADENECETDNGG----C--EQLCRDTYGSYTCMCYDGYILSEDGHNC-----TGM-----------------------
--------------------------------------------------------------------------------
--------------------------------------------------------------------------------
----------------SNINTHILVS------------------------------------------------------
------------------------------
>B._bel._FBN1
MGNHGCHEHADCDNRPGRDHNCTCRPNYHGDGRICNRLVIVYISI------------------VIINPEYADVHRNPARE
AALQRYILQLLWS-IFGFITRGVGHLLVSFNIIYIREGSVVVGIEVNVTEPDVPTLDDMFANMTELGNLTLDTNRTIVGM
QAEDIDVAPEE-CED-GTHNCSANATC---KDTYDGFICTCMEDFIGNGTHC----------------EPDPCPGLDGYV
--PFGDDC----YHFSNTTTDY-------------------PGAEQGCIANSGRLARVFDDDTHQFLVDYIETYTDGATS
YWIGLDDRAVEGQFNYSDG-TALGSF----NRWPAGDV-GPYNQEGKDCVLMAKGLTTPWD-WVPERCADPDYLYICEFV
PTTTTAAPTTI-----APNVTNATTVITVPVSTATPFSCQGHPGYV--PFNRSCYLFSNSSTDYEGAED-SCVLYDGRLI
RVMNNETH------------------------QFLLNHILTYINQSVSFWIG----------------------------
---------------------------------------------------------LDDRANE----------------
--------------------------------------------------------------------------------
--------------------------------------------------------AVFLYSDDTPLGSFN-RFPGNNVD
LANADDSDC-----VLMAPGLIPRWDWWIEDC----ADDHRFICEYIF--------------------------------
------------------------------------------------------DPCRS----SP--CNPYANCTNIDEL
-SYSCQCFEGYQGD---GLNCTEIDECL--TD------------------------------------------PCDVNA
NCTNTNGSFTCECIVGYV---GDGFNCTDEDECQTIDPCHTNANCTNTIGSYLCECHVGYE--GDGVNCTDIDECL-NTT
CHDNATCVNTPGSYECRCLVGY--AGDGLNCTDIDEC---QSYPCDANATCTNTDGSFTCECWDGY--EGDGFNCTD---
---------------------------------------------------------------------------INECQ
LQNDTCDAYATCTNT-DGSYTCTCDVGFQGD--GFNCTDINECQNMSTCHYNANCTNTIGSFTCDCVVGY--DGDGFNCT
DIDECQN-STCDINANCTNTDGSFTCQCL-DGY-----EGDGFNCTDIDECQ-----NNDT-CDANA--------TCTNT
DGSYI----CT-----------CEVGY------------------EGDGFNCTDINEC-LNTSTCHYNATCSNTIGSFTC
DCVVGY--DGDGFNCIDIDE--C----QNSTCDINANCTNTDGSFT---CQCVNGYS-GDGFNCT---------------
-----------------------DIDECQTDPCHA-NATCTNTDGSYICTCEVGY--EGDGLNCTDINECLTSP--CDMY
ANCTNTAGSFMCECLDGYDG---DGFNCTDIDECQTDVDFCHVNASCTNTNGSYTCMCQVGYE--GDGFNCTDVDECSNT
TT-CHDNATCTNTIGSFTCDCLVGY--DGDGFNCTDIDECQTDPCHANATCTNTDGSYFCTCEFGYE--GDGFNCTDIGE
CRYFP--CDTNGICTNTDGAFTCHCRDGY--EGNGFNCSDIDECQTDVDRCHANASCTNTHGSYTCMCQDGYEGDG----
FNCTDIDEC-LNTTTCHNNATCTNTIGSFTCDCLVGYN--GDGFNCTD--------------------IDEC--QTDPCH
-ANATCTNTDG---------SYICTCDFGYEG--------DGYNCTDIGECRYFP--CDTNGICTNTDGAFTCHCMNGY-
-EGNGFNCSDTDECQ--N-DPCHVNASCTNTNGSYTCMCQAGYEGD--GFNCTDIDECSNTTICHENATCTNTIGSFTCD
CLVGY--DGDGFNCTDIDECQTDPCH---DNATCTNTDGSYTCTCEVGYEGDGFNCTD--IDECLTD---PCHAYASCTN
TDGSYVCACQVGYDGD----------------------GFN------------------------------------CTD
IDECSNTTTCHNNATCTNTIGSFTCDCLVGY--DGDGVNCTDTDECQNSP-------CDTNATCTNTDGSYICECSDGYQ
-----GDGFNCSDIDE-CQTDPCHANATCTNTDG--YYICTCDVGFAGDGYNCT-----DIDEC---QI--DPCHANATC
TNTDGSYICTC-EVGFAGDGFNC---TDIDECQT--DPCHANATCTNTDGS--YTCTCEVGY--EGDGFNCTDINECLT-
-DPCHANATCTNTDGSYICTCEVGYE--GDGFNCTDEDECQTDP--CHANATCTNTDGSYICTCEVGYE--GDGFNCTDE
DECQTDP-----CHANATCTNIDGSYICTCEVGYE--GDGFNCTDEDECLTD---PCHANAICTNTDGSYFCTCEVGYE-
-GDGFNCTDLGECRSYP--CHPNATCTNTHGSFTCHCRDGYEG------DGFNCTDKDECWNDPCHS-NATCTNTDGSYI
CTCQVGY--EGDGFNCTDTDECQNLPCDVNAQCT-----NTDGSYTCVCFDGYQGNGTNCSDIDECLTISCH-DNATCTN
TIGSFICGCLDGYDGDGINCTDTDECQNSP--CDTNATCTNTDGSYICECSDGYQGD--GFNCSDIDEC-ADNSTCDVNA
NCTNTEGAFDCRCNTGY-TG-DGFICADIDECADNSTCDVNANCTNTEGSFDCTCNTGYT--GNGFICADIDECADNSTC
DVN---ANCTNTEGSFDCTCNTGYT---GDGFTCADVD--ECALSP--CHANATCTNTDGSFSCNCTDGFE--GDGFNCT
A--------------TDRICVVRPPQCDP--NADCVVRGNGQVGCECRAGFLGDGTFECHRIVTIHLAFIFLNPRWTRVF
RDAGLRQTLVNYIINTLWRINSRIARWIVGIAVIALRPGSVIPIVQVNLTENVVPEFQGLYSNHTQDGFF----GNESVD
PNQYVIGPEALLAGINQCDIGVHDCHSNATCNDTFLWFECSCNTGYT--GNGTHCVDVDECLNLPCHDNATCTNTDGSFV
CDCNVGY--DGDGFNCTDVDECINSP--CHDNATCTNTDGSFSCNCSVGYTGD--GFNCTDVDECINSPCDDNATCTNTD
GSFVCNCAGGYSGD--GFNC------------------TDVDECI-NS--PCHDNATCTNTDGSFSCNCTEGYSGDGFN-
-CTDVDECLNS------PCHDNATCTNTDGSFSCNCTDGY--SGDGFNC-----TGM-----------------------
--------------------------------------------------------------------------------
--------------------------------------------------------------------------------
--------------------------------------------------------------------------------
------------------------------
>B._bel._FBN2
----------------------MEINTVFRWCYCCLITLVGYGLV--------------------------TGEQEPLEG
I-------------DVGRVKRTGKS----ASVLT---GPNVCG--------------------SRFQSYCCPGWRTLPSG
NQCIVPICKNT-CGE-GY--CSRPNSC---TCPGGKTGPACSGGGSGIGGVG---------------IGFCTRRCFNGGT
--CGGSKC-SCPGGFVGPHCGQ-------------------PVCSEGCL-NGGR------------------CVGPNRCA
CVYGFSGPRCEKD--YRTG-PCFTKV---ENQMCQGQLSGVVCTKTLCCATIGRA----WG-HPCEQCPAQPQPCRRGYL
MHQKSGDCVDIDECQAIPNLCQGGLCI----NNLGSFVCQCGEGYRRD-LDGKCVDVNECATIPNLCAGGECTNTKGGYM
CTCPN---------------------------GFVINADGTKC-------------------------------------
---------------------------------------------------------IDQRQDV--------C-------
--------------------------------------------------------------------------------
---------------------------------------------------------------YREFTTPG-RCTNALSA
RTTYRDCCC-----EQGGRGWGSPT---CQLCPEVSENQFIQLCLSDEFRPPINGGVIPVPIPGGVPGGPGTGGTGGTIP
PGG-----------LLPGTPGGPQFPPD-------GTDLGPDGSRPFEPNGEQSNLCRQ----YDNLC-LHGRCVDTDG-
-SYTCACDGGYRLDNAVSPACVDLDECEEQKGSICANGRCVNSQGSFICMCNSGYSLTAGGTSCGDINECSRSNLC-AHG
SCTNTLGSYQCTCDKGWKP-APNQLSCLDVNECFENGRVCSNGRCINSQGSFQCLCDSGYNLSPDGAFCVDMNECE-KSG
MCSNGVCVNMDGSYKCVCNPGYKLAPSGQLCLDIDECDE-RPNMC-KMGTCINNQGSFRCECPSGLTIDITGRICKDTL-
LGVCYQDVSSSGLCVDP--IDMRVTRSTCCCATAMMSKGKGLGWGEPCEACPQVGSEEHKTLCVNGNGKDHEGIDIDECL
MSPFLCQ-NGACLNE-NGGYTCRCNVGFEADPTGHICTDIDECVVDNLNCQYGICRNTPGSFMCECSDGYQLNTRSMRCE
DIDECIT-SPC-VNARCQNLVGSFKCECE-PYSPYQTLDPTGRTCIDERRGTCWLAIRSGH-CEENI-NGETLKEDCCAS
LGAAWGSP-CEPC-EKDPSKRKCALGY-----------------SFQNGVSCEDVNECEVFPGVCD-NARCVNTQGSYHC
ECSPGLTLDNTGRRCVDARQEFCYLEYRYGQC-----QRELPIPVRTSICCCSIGSGWSD--ECISCPRQGTDKFNELCP
KGPGFAQQPPKGGDILDGGLFFQDINECVMFPSLCHHGRCRNTIGSFRCECEEGYDLDHAGRNCTDIDECAIAFGICG-N
GTCVNLEGNFMCNCNPGYESGFMGMRTCMDINECERNRHLCR-GGQCINTPGSYKCNCPAGHELNSAGTACKDIDECSMN
SDVC-SNGRCINVMGSFQCLCSKGYSETDNRRSCEDFDECSVNNGGCQTSCTNIVGSFECSCEQGYVLGPDKRRCMDVDE
CADTPDLCG-GGMCTNEPGTYSCTCIDGFITEPSGKMCMDVDECALNPNIC-QNGQCENTRGSFACLCDPGYSVKKEG--
EGCTDDDECQLGLAQCDIHADCSNTDGSYICICRKGYI--GDGVICND--------------------LDECQEGTSTCD
-PNGNCMNIPG---------SYTCECKYGFQG--------DGFFCRDNDECAMNGRLCE-NGQCLNIPGSYSCDCDMGFV
PHDRDRQCIDINECASFDGNIC-VNGECMNLPGTFKCMCDMGYELDKSGGNCTDQDECALKE-KCLNGMCTNFPGGYACD
CPHNFVSNSAGTGCVDP---RKGLCFF--DYQERGD---LDICTQEVGRDMYRSTCCCS-MGQAWGD---PCEPCPPINS
TEHTTLCPGGPGFKPN----------------------NVTVI----------------------------------LED
IDECMELVGLCQGGMCINTFGSFTCECTRGFTLDRDSRTCNDIDECLIDP-----TVCGA-GTCLNTIGMYTCVCPNGHM
AI---NGGLSCMD----MRKSFCYAMV---RGGQ-----CQNPTSFNLTERSCC--CS--VGAG---WG--EPCITCPVE
RTDAFRELCGSDEKGVVIDPETGEV-IDIDECQTI-PDLCKNGICINTQGS--YRCECPKGFQFNSDSLICEDLNECLLG
QNPCDPSAVCVNILGGVKCGCDPGYKLLPNQISCRDVDECREQPGIC-GQGRCTNLLGSYNCFCDNGFRLSEDRSTCVDV
DECARSPGM---CG-NGTCQNTLGSYNCFCYDGFKL-TDNNDCIDIDECSVMSS-ICM-QGFCQNVPGGFNCICDLGFEQ
TQDGRNCIDIDECREL-GTCGSGS-CRNTDGSFTCECYEGYEINT----RGDFCEDINECADLTGRCKNGECENTDGSFQ
CTCPNGFALTDTGNDCMDMRESYCFNVFQASQCRTPRAMNTTKMKCCCTM--GAGWGD--P-CEVC---PDKDEDIEGFR
DLCPGGAGFEVNG-GNTLV--DINECGIDPLIC-NGGTCVNTDGSFRCQCTPGYLLDDTGLNCIDADEC-AVGNPCG-NG
TCTNVIGGFECDCFSGFEPG-PMMMCVDVDECAYD-GDLCAFRCLNVPGSYKCTCPRGFTLTADGKHCRDLDECSSPALN
DCPPT-LRCKNFVGTYQCLCPEGYTKVGITSDVCVDID--ECTL-GGRCE-NGICVNTRGGFRCDCFDGYEVSLDGKQCY
D----RRQGYCYTS-HSRLCLREFQGPDTVTKAECCCDGGGAWGSDCEPCPR-KGSVEFSDTCPHGPGFTPDGQDIDECK
VRPNLCEN--GKCVNTL-----------------------------------------GSYKCMCEEGYIEDYSGQECVD
--------------IDECEED-KPC--SFTCKNTEGSYLCTCPKGYILNADGKTCQDLDECEAKGDNCQYICVNLVGGFT
CQCPPGF--NQIHLTCVDVNECNTQAGLCGVNGQCQNMEGSYQCQCSQGFSIDPDTQQCQDVNECDGT-HRCQSGCQNTV
GGFRCGCPPGFVQHYYWNQC------------------VDDNECV-NG--NTCGGATCYNTVGSFKCACPSGYNFDQASG
GCRDINECGS-PSN---PC--SFGCSNTDGGYSCGCPPGYFRIGQGHCV-----STL---------------GIG-----
--------------------------------------------P-----IGGPGKSIDNSGKDTCYECNL-NNVEHQRR
KRAINGSEEIVVDDGDDSEEATESPDTEEPDKNMIVEDQPAKDVNNVETNKDAVLEEAETKKVVDGVQTPIALRVKLHNA
HPKRRLLKIQPALDYLLGRAHYKIVDGNSEGLFTI-VEGHKISSLQFAKE---LDT-PGVYNLQIAEYIDGQTKEENEAV
EELERE-------KPLFMRVTVLILQ----
>C._int._FBN1
--------------------MHMQLHVVVLAALVC--GFTGYVAG---------QGGGHLTRQSFVGMNNGWRTWNPLVG
PNHHRYRGDRPRSARQGNERQRGSRNRRMGTVLT---GRHVCH--------------------EKGSTFCCPGWTASTSG
KTCSIPKCDEGNCGPRGV--CVSPNRC---MCQDGQTQMRCQRE----DAED----------------RRCNMRCMNGGE
--CVDNQC-RCPYGYTGPHCGQ-------------------PICGPGCL-NGGR------------------CIAPGRCA
CVYGFTGMRCERD--YRKG-PCFHTR---VNGTCKDEVPGVMCTKLFCCATVGEG----WG-HPCEECPARVGNCTKGRL
PPL----CTDIDECEIMPGLCEGGTCR----NTDGSFACDCPEGYRADTNIHQCVDVNECAS-SDVCVYGNCINTDGGFI
CECPP---------------------------DYKLSIDKTYC-------------------------------------
---------------------------------------------------------ISDKPGR--------C-------
--------------------------------------------------------------------------------
---------------------------------------------------------------YTAIES-G-MCARPLSE
LVRRTMCCCTPTGEETLGKCFAAVG-EFPERCPAVGTPEFNRDCEGVT-----TGEVIPGGGLCELMGDRACAHGRCVNQ
PEQ-----------HTYFCECEAGYESA-------DGGKQCVDV----------DECTQAGSAYPSVCGPHGTCLNTEG-
-SYTCHCSRGFENDAGSMISCVDIDECTQ-DG------------------------------------------LC-ENG
ACVNTRGSYVCNCNDGYRT-SATQLECEDINECQEQQGLCDNGRCINSGGDFRCICNPGFFTSPDSRSCLDENECE-RDN
MCANGECVNMDGRYKCVCNTGFHLLPSGQSCADINEC---HMNPC-ENGRCENSEGSFQCHCHRFQILDSTGTRCLLDQT
SGECYRGV-RNGQCRARNALTGGSSRSDCCCAVPGA----TSAWGDTCEPCPEVGEADYTVLC-------HDVQISNICE
LMVNPCE-NGDCLKMGNNQFRCICNKGFVVADDQMSCIDVDECSKNL--CSNGACRNTPGSYTCTCNEGYLLRGD--VCE
DIDECVS-NPC-TNARCTNEPGAYRCVCE-DGF---ILDTTGHVCYDVKVGRCWSSYANNQ-CSGNIGNRLLTKEECCNT
IGVAWGNANCRPCTDFDLP---CDHGY----------------TLNVQTNECVNINECDF--GLCQEDTTCVDLEGSFRC
ECPAGLTLRADGTSCTDVRVGICYMEVEDGVCST---TSADTILMTKHQCCCTVGHGWGS--PCEICPQAGTDARTKLC-
---------------LPANQRVITLNECILFPNLCVDGECLNTDSSFTCNCNQGYTLDESGKNCTDIDECGISPGLCG-N
GQCVNVGGDFRCDCDEGYED-SQTLKVCTDIDECS-IPGHCT-GGTCFNTEGSYECVCPDGRSLGPDGTKCIDVDECALR
PNLCEPNGRCENMLGYYMCICDVGYIPTPDARDCVNIDECLDNNGGCHMGCTDTIGSYECSCDDGFVLAFDGHTCADRDE
CMEQMNRCD-GGTCENTDGAFRCVCFDGFMATADLQFCEDIDECAMNANVC-MHGKCHNTRGSYTCNCEPGYCVPQGQ--
MICVDEDECEMSKHNCHVNADCNNTEGGYNCRCIPGFH--GDGFMCHD--------------------DDECAMGTHMCH
-EFATCTNKHG---------SYECNCQDGYHG--------DGFSCSDNDDCVEDDTLCGPHGQCMNIEGSFECNCPMGFV
TTEDRKACKDIDECS-FE-GIC-VNGRCHNVPGTFRCVCLEGYEKDDQGANCTDVDECSDLA-NCINGMCVNTDGAYECQ
CPEGFQSNPTGIGCVDT---RVGNCF---NSAEGDD--LAPICTGQIGTSVTRGTCCCISNAGAWGN---PCELCPIINS
TEYHTLCPGGPGFRTN----------------------PITVL----------------------------------LED
INECVEVPGVCRGGKCINGFGTFVCECSMGYQLNPATKTCEDIDECEGDSDDNDYDVCGA-GQCLNTVGGYNCQCPEGYK
SI---MGGRKCED----IRERSCHRNY---NATT---EECSGSLQFDLTKKKCC--CFGNIGQG---WN--NPCEACPTP
GTDAFTSVCGS----------ENII-RTNDMCSQI-ANLCENGLCISVDSG--FTCECSRGYHFNDELIQCEDINECVDE
-DLCFADSVCTNMPGSYVCSCMEGFVFDEISETCVDIDECN-LSGTC-TNGDCSNTRGGFVCDCNQGFHPINDDKACEDV
NECDRDP-----CG-RGVCQNVFGSFTCTCDNGYRI-SDNGDCVDKNECDEEG--QCN-NGFCDNTPGGFACDCNEGYSV
TPDGRVCIDTDECTEDPLVCGIGT-CQNMDGSFKCYCPDGYNSD-----NGAACNDVNEC-DVGDKCVNGACINTPGGFE
CDCPDEHVVSSNKKTCIDQRRAHCYETISQGTCANPGNTAVTISSCCCRC-GGGGWGTATSDCEAC---PAN-GTQ-EFA
NICPQGCGFTPNG-----I--DLNECDEN-NPC-VNGRCVNQPGSFRCECTNGFTLDASGVVCVDVNECVSGASPCG-NG
TCTNTEGAFECACDDGFYNG-PAMTCLDVNECKPGLNNNCAFRCVNDIGSFHCACPDGYELREDGNTCKDTDECASPDLN
DCTENGMTCKNMIGFFVCHCQPGYRTS--STGTCVDDN--ECDV-ANVCN-NGVCINLDGTYRCDCNEGYMYDEEHKMCL
D----TRQGLCYAQVHQRMCEVTSTTGLPFTKAECCCNRGKGWGEDCEACPV-YGTTAFVQLCPHGAGYKPTGEDIDDCR
VTPGLCAH--GTCINTL-----------------------------------------GAFRCACSHGYEVTRSNKVCMD
--------------INECLAPTNPC--SFDCRNTEGSYECICPKGYQIDADNSACVDLNECATKRHNCQYLCINTVGSFK
CECPHGF--TQEGAQCVDKNECIDMPGICGPRGVCRNDPGGYHCECPRGYRRDDMGQACMDVDECGGQQSSCAGSCQNIP
GSFRCLCSRGFRPTMYGRGC------------------QDVNECA-HS--PCSQGQSCSNRVGSFQCGCPSGLA--KMRG
GCGDVDECQMGGGS----C--NFGCRNSYGGFSCSCRGGFFRMGSGHCM-----SGHFEQRVPRFPQFPQFGGYG-----
-------------------------------------------GPQMGMPPNGGFQGAMRPKDSVCYACMP-GGDTRRRH
KRSADGGRFIEVSNRHGRGTVNTSY--------------------------------------------PLEVHLNRATL
TRRTPILELQPSLKQLRNNVRYRIVSGNDDRKFRL-NPRGSSSVLHFTEEGLQQDLAGVASELTIRGSTTLSKDEVKQVA
--LDSDLLEKAIEDILEFHVQIHVNQP---
>S._pur._FBN2
-----------------------MMRSSLLVLLACLSTVVVAQSN-----------------------------------
-------------------------------VIN---GPNVCG--------------------MRFYSYCCPGWRLHPRT
KQCVVPVCNRP-CGS-GY--CQRPNSC---SCPGGQISVSGCD-----GYSG---------------GNPCTTQCLNGGS
--CQGNSC-NCPNGFSGTNCGM-------------------PTCNPPCQ-NGGE------------------CSGGNRCS
CPPGFGGSQCQTD--YRTG-VCYLQST--SNGYCSAGVEGLHCTKALCCATIGQG----WG-DPCENCDTFDNPCDRGYI
LNGRTGQCIDADECLMIPGLCDGGQCT----NTQGSYACQCPAGFELSMSTLSCVDMNECQTGY-LCQNGRCINTQGSFR
CDCNP---------------------------GYFLGQDGHHC-------------------------------------
-----------------------------------------------TDIDTPNTPVTPEEIGY--------C-------
--------------------------------------------------------------------------------
------------------------------------------------------------YMRFRNRNSRGTSCSQELAV
RMSFLDCCC----SVDHAEGWGLSR-SDCSPCRTENEELYRRLCEGV--------------------GELTTPQPRRTPN
PQT-----------RTDGPGVVTLTPPT-------VTPPRKITPRPE-------GICLM----VPNIC-RNGLCVSLGGV
MEYRCECFEGYENA--GRYTCQDINECRD-RS------------------------------------------LC-RYG
ACENTDGSFRCVCPSGYKL-SLDQRSCEDVDECRTNPNVCHHGTCMNIVGSHTCDCFEGYQKSIDGRYCIDVDECTLGSH
RCRNAECENLPGTYECICTEGYEAIGSSGVCIDVNECAQ-ETNPC-PLGFCINTLGGYQCQCPVGYATGQDG-TCVENR-
RGFCFLDG-DLGRCTHQ--SMGQMTISSCCCSAVLLQ--EALSWGPNCESCPPQGTLQFEQLCKHGTGWTSQRININECT
LFNNLCD-NGVCEDL-TGNYKCRCNSGFQPQADGKECIDENECSYNRLLCHNGACRNTPGSFVCECPDGYELDARSSVCQ
DVNECQNPSLC-NNGRCINTRGSYRCECIYPGT---ELDPTGTICVDNRIATCWTRISNGQ-CEADI-MGPMRRDECCST
FGRAWGSP-CEAC-PLAFG--DCPRGF-----------------SEINSE-CVDLNECELNPMVCN-NGLCENTMGSYRC
VCEEGLTLDTSGRNCVDLRSYECFLDYSEGQC-----SSPIPGLYRNSVCCCSLGYSYGDQGRCYECPQEGSVEFDVLCP
RGRGFADTRPR-PDLLDGTVYINDINECNAYDGICKYGECTNIIGSYDCVCDVGFAMDEFGYQCVDIDECRITFGACG-N
GSCENTPGDFRCNCYEGFEA-HPVMRSCMDINECETVPGLCR-GGSCTNLPGMFRCDCPLGQELTPDGQACRDINECSIS
TGIC-SNGECHNIVGTYRCMCNPGFRPTANYRACEDMNECDMDNGGCDHNCVNSQGSYECQCQSGYSLRVNGRTCVDIDE
CADNPDICG-GGQCENQEGGYLCDCFVGFRPADDFRSCLDIDECSTDAGVC-VAGVCKNTRGSFTCQCFEGYSMKPGI--
PGCSDIDECMLQMHQCAINSQCENTIGSFQCRCNPGFIVDENANICID--------------------VDECESSNHDCH
-EDARCVNIPG---------SYQCQCNQGFIG--------DGLSCIDVDECMQNQALCV-NGQCINNPGGYVCECEMGFY
PTERRDSCEDIDECSNFP-DIC-VFGQCINVPGTFRCECNPGYMLDIGGGNCTDVNECEDPGTYCVSGLCTNSMGSYVCE
CPPNWVLSRDGTTCADV---RTGLCYA--HGPGAESRLDVNECSLLLGTSIPRTKCCCSELGKGWGD---PCELCPLVNT
TEFFLLCPYGIGVHID----------------------PNATRP---------------------------------VNE
INQCRDFPNICRGGECQQVEGSFRCVCPTGYEYDFEQMMCIDIDECQLSA-----YICGA-GTCMNMEGSYTCMCPMGFM
FM-NMPTGKNCMD----IRELTCYMSY---NQSAFPLPECGSPLMTSLTKKVCC--CSALMASA---WGTRQECSPCPAH
MTEDYYRMCGATSPGFVVNPETGLP-EDVDECRLI-DGICANGICVNTPGS--FRCDCQPGYRANMATHICEDIDECFEG
MHRCVGNSICRNTPGNHECICPPGYQLSVSRLSCDDINECLTRPGTC-INGQCTNQIGSFVCVCDQGFQLSADGTQCNDI
DECFRFPDR---CG-NGTCQNVVGDFACSCNRGFEL-TINGDCADINECATMQG-TCP-NGRCVNTPGSFFCDCVEGYVL
SLSGLRCEDENECISRLNICQNGR-CDNTIGSFRCSCFDGFQLSP----SGQECIDTDECVIIPDMCRNGVCQNTQGSFQ
CTCPPGYLLSSDGLICIDMRRSYCYNDFVGGQCTDARAGNATRKECCCSL--GAGWSS--P-CNLC---PRP-SDA-SFT
ELCPDGPGYAPSLTPDLYE--DINECKVFPGIC-ENGICINTDGSYRCQCQPGFILDTTGRICVDRNECQENYNVCGFNS
TCYNTLGSFECNCGEGYQVG-RRGTCEDINECRRR-RGQCAFRCQNLPGSFRCLCPNGYTLTDDGRHCRDLDECDT-NLN
TCR---YRCKNLIGKFMCQCDEGYTPIGGDGNNCRDIN--ECITNHGVCQ-NGRCRNTEGGHTCICNQGFTLGPSGKDCI
D----RRTGFCYAYVPPSGCESSQGGMQPVTMESCCCSGGRAWGSTCQICPV-YGTIEYNRLCT-------ATTPVDPCQ
IVQGLCEN--GHCLGGS-----------------------------------------GGYLCQCNPGYILSPDGTRCED
--------------ENECNRAPPPC--SYQCKNTPGSFRCGCPQGYLLSEDGLTCREKDECSMGIHECQFECRNTLGGFR
CVCPEGY--IQHGSTCIDVNECIQTPDICGAYGTCQNTQGGHRCECQRNFRPDPSTNTCVDINECEDQPDICQYGCQNTI
GGYRCVCPDGFEENFYG-RC------------------IDNNECR-QS--GKCGQATCYNTQGSYQCGCNNGYAFDQQNL
ACNDVNECQGSYGNTNSPC--QYSCDNTDGSFSCGCPPGYTSVVQGACV-------------------------------
---------------------------------------------------------TDRDSVQPCYSCNR----QPRQR
RSATETNDKESTLIS---------------------------------------------------NNTAILYHIPLSKA
VPKQQIAKFKTGYTRIVARYEYVILSGNEDNIFMMKKKSDGMSLLRFSKH---VKA-TGLYELEIEGVLKRKNDTILAEV
QTV--------VEEPVAMQIQVQIVADEEE
>Ap._jap._FBN2
-----------------LNDPNIVLKMAPFRGRLF-TFISLCVLS-----------------------------------
--------------AVNAQQHNTQ-----YRQLR---GPNVCG--------------------PKFYSYCCPGWTRHERF
NTCSVPICSSN-CQG-GY--CVRPNSC---YCQGVKYLHE--------GAAK--------------------ILSVQDPQ
ASCRQSS----------------------------------NATNSALM-EEHV------------------KEHLVRVL
KWYVHQHAKMEADVLVETGAPAHMGLLDQLVRQCEGIISGLICTKAMCCATVGHG----WG-SPCESCDTFDNPCERGYF
VDARTLQCRDADECQQVPGLCKGGECV----NTIGSYTCTCPVGYRLNVLNQRCQDIDECSENVALCDHGVCINREGGFR
CECDSGYSFDSSLSICSNDEMPPITTPFTCPGGYSLNSDGTGCIKTGPGPGGDCPDGQSIQINDDGSRICIRSTSPCPSG
YSLSADGQGCVPPIFTDCRVGYIPQNDGCVKLRLGECPPGFMILNDGVSCRDVNNR-VVCPVGYRLSRNGRMCTQSRIGD
CDPGQAKNEFGQCSSVNRGHCPEGYVLASDSITCFHSVTGVIFCPSGYEIGRNRDSCVPDNSQG----CPSGYYPTQAGN
CIPYQPGFCPDEFNLQPDRFTCLTISGRVFCPQGFVRNEDGTACVQLTPPTSISEEEGHCYMRYRNSRQ-P-ACSRRLGD
QLTFVQCCC----DWRM-QAWGSTL-DSCDPCPT--GELLDRIC------------------------------------
-----------------------EDDPI-------TDAPPM-------------SICTA----NPGIC-PNGQCVPEGDV
-GFQCLCDEGYQRV--GRQNCVDRDECQD-PT------------------------------------------FC-TNG
MCRNTEGSFICTCRRGYQL-SQDRRNCNDIDECEEDVETCMHGLCFNTDGSFMCDCFEGYKLSLDERHCYDIDECQ-GNR
MCRNGRCTNTEGSYECICHDGYE-LSDENLCEDKNECLD---LACGP-GTCENLIGSYRCTCPTGFVE-IDG-TCVEKA-
RAFCHINS-REGRCTTQ--SSMPVTISQCCCSAVAVE--KSLSWGPACEPCPSQGSQMFERLCSQGPGRDSFGLNINECL
TFATLCE-NGMCEDL-TGNYRCSCNSGFRLSDQGKSCRDDNECAINRLLCNGGNCRNTPGSYACECSDGYRFEAASSSCR
DIDECLE-TPC-VGGRCINTQGGFRCECLMPGM---TLDESLTICEDNRIGVCWTAIRGGR-CEANI-MGVMRRDACCAT
FGARLGFP-VSPA-RAP-I-LVSPDTYRKLAAVWDLRDWEMKLSVNIISSPTADINECEINPMLCT-NGACVNADGSYQC
ICDNGLTLDTSGTMCVDVQSYKCYLDYAEGEC-----YEPIAGIYRKSVCCCAMGWAYGHGTDCSPCPERDTPEWDELCP
RGDGFA-----------------DTREVVEI-----------MDGSIIVE---------------DIDECSILTGVCG-N
GTCENRPGTFHCNCFEGFQSFSIMMPTCEDVNECETMPNICR-GGFCQNTHGSFICICPRGQELTPDGMACRDVDECSSI
QGIC-SNGECNNMLGTYRCMCDEGFRPTANFLACEDMNECDMHKGGCDQICVNTIGSFHCECDDGYSLMGDSTTCRDKDE
CTENPLICG-GGTCNNEIGGYRCSCDEGYTPSSDFKMCIDVNECIQNQFIC-IYGACENVPGGFICSCDFGFSEKNGE--
PGCTDDDECTMNIHECAINTVCKNTEGSFECECAPGFI--KDGEGCVD--------------------VDECESLTDDCD
-INAQCVNTDG---------SYQCQCLEGFIG--------DGRDCQDFDECMHNQNLCQ-NGQCLNSPGTYHCDCDVGFI
GNEDRDRCDDIDECDQFS-NIC-IFGECMNLPGGFRCICDSGYALDDQGANCTDVDECENTDVYCRNGNCTNEMGSYTCE
CPEHYTLSAGGTRCYDL---RPGKCYTKVMDSDRGD--TGSMCVGILSMDTSRFKCCCL-VGQGWGD---PCMPCPENNT
TAYFQLCPDGPKIVPDGPDKPGGPDGGRPDGGGPDGGRPDGGGPDGGGPDGGGPDGGGPDGGGPNGGPDNG------NGD
QNECEIFPQLCNGGDCINTIGSYKCICPDGFELNNDFLGCVDINECERSQ-----YICGA-GECMNLVGNYSCLCPTGFM
FM-ETVFGRNCMD----IRQMHCYVSINETEDGS----ECQDAIPALMTRKQCC--CSGIQGAG---WG--DPCNPCATP
DTNEYYTICHSQGRG--NQGLTGMP-VDINECEI--DGICVNGVCMNEDGS--FHCACSLGYSYNPQIIGCEDVDECARG
LDRCMGRAFCVNVPGNHYCDCPDGYKLTRSGISCTDIDECVEEFDVC-GNGQCSNKMGGYDCACERGFERSDDGSTCVDI
NECDFAFGV---CG-NGTCINTVGSHECSCHYGFER-SDSGVCQDIDECNTLMG-RCP-NGACVNTIGSFFCDCMVGYSP
QGPSMACVDMDECVDIPGICENGF-CKNFIGGYRCVCDDGFEVGAVDGNYGEYCIDIDECLEINNLCLSGDCINLEGSFR
CNCRPGYILSDDGLSCIDMRRAPCFELFLANQCSSSRSNNLTLLECCCTR--GAGWGF--P-CQIC---PEE-GTA-AFD
AMCPHGIGYIPSRSPNVYS--DIDECKMFPSEC-IDGDCINTDGSFRCECGQGRRLDQTGKICQNINECIEQPNLCGRNS
SCVDTIGSFQCICGEGFQTG-RGGRCEDINECRRS-RNLCAFRCQNLPGSFRCTCPRGFALTEDGRLCRDFDECES-GEN
NCR---YGCRNLIGKFMCVCHEGYQAVGGDGNICRDVD--ECSIRHNLCD-NGICMNTPGSFQCVCNSGFVASPEGNACV
D----QRRGTCYGVLHHGLCQDPVERVPSITVGQCCCNGFKAWGNDCETCPI-FGTSEYLNLCR-----TPVSPTIDICA
SVVGLCSN--GLCLSDN-----------------------------------------GGFICQCNPGYLISRDGTTCED
--------------KNEC--DSNMC--SHDCRNTPGSFKCLCPHGYVLSHNMVTCEDGDEC-------------------
----------------------REDPSLCGPYGTCQNTPGGYRCECQRYFRPDESGTMCVDIDECQEQPHRCQYECKNTL
AGFTCGCPDGYVQNY-WGQC------------------GDQNECA-SQ--GVCGDALCFNTQGSYQCSCQSGFSLDQQSM
SCNDIDECSG------------------YGGY----------------------GGS-----------------------
--------------------------------------------------------------------------------
---------------------------------------------------------------------RIHARMNVKTM
LEALHVDVLQATTVCLKGNHLFHIISLN----------------------------------------------------
------------------------------
>An._jap._FBN2
-----------------------MKDRLLLVGVVGLVAVLFDITA-----------------------------------
--------------SQGEQQQ--------KSVIY---GPNVCG--------------------PRQYAYCCPGWRLHHSV
NQCIIPICSRS-CNG-GF--CASPNAC---MCQRGVL-----------GSGA----------------------CINGGS
T----------------------------------------NVCEPECL-NGGR------------------CVSNNQCS
CTYGFTGNRCETD--YRTG-PCYRTYI--GPGQCSDLLSNLRCTKALCCATIGTG----WG-VPCQQCPT-DLVCDIGFI
MDRESQQCVDVNECQVIPNLCLDGKCT----NTIGSYTCQCVVGFKYNMLTNRCEDINECREQTGLCQNGECINTQGTFR
CICRN---------------------------GYILNPNGDQC-------------------------------------
---------------------------------------------------------IAARLDY--------C-------
--------------------------------------------------------------------------------
---------------------------------------------------------------YERSDGER-HCSNPLLI
RYSIYDCCC-----FQNGQGWGQQN--DCTSCPLIGTLAYQSLCVAEV-----------SRGGPGGDGTPGTPGRPGEPG
TPG-----------TPGGPGGPGGPASS-------ATRPPIEIM----------QICAR----FNGIC-QNGRCIDLPNG
-SYQCICDAGYELS---GNMCVDINECLE-TR------------------------------------------YC-SNG
VCHNSPGDYYCTCDSGYEPLLNNRKACRDRDECKENPDICLNGKCLNMPGSYTCQCAEGYILSNDRRFCIDVDECE-KTG
MCRNGHCVNMAGSYKCICDKGFR--NTHGVCQDIDECAE-QVSLC-QGGRCINSPGSYRCLCTNGFTEQPDG-TCHETR-
RDYCYHHT-AERQCAVR--SQVQITRSHCCCSVIVVE--RGGGWGMSCETCPLQNTPEFNELCIHGRGRDNTGRNVNECM
LFGNMCL-HGVCEDG-QGMYQCRCNDGYQIDTFGRICQDIDECAENRLLCERGICRNTPGSYVCECPAGYKFDSASVICI
DINECEENNPC-VNAICVNTAGSSRCECRLPGL---ELDEAGIACLDRRLGTCWTQIRDGR-CEENI-MGVMRRDECCSS
FGRAWGSP-CEPC-PAEQV-QQCQRGF-----------------IYENGK-CIDINECELDMMACT-NGECENSIGSFRC
ICSEGLSLDTGGRNCIDLRSYECYLDYVEGQC-----LQHIDGLYRNSVCCCSIGAAWGSLSACTPCPVPGTADYDLLCP
KGSGFGDTRIR-SDLMDGSVVIVDINECSVFEGMCADGICENSIGSFYCECDQGYALDEYDYSCFDINECTLMGNVCG-N
GTCINRPGAFICDCFEGFEG-VMMDQMCVDIDECVVNYDMCS-GGTCNNLMGSFECICPQGQQLTSDGQACKDIDECTTT
HGIC-TNGRCHNILGSYRCLCNPGFKPTANFKACQDMYECDMNNGGCDHTCKNMMGSFVCECKPGYILLPDGVTCIDVDE
CIEDMDICG-GGTCTNIQGSYSCICFTGFRASGDHKNCLDINECDLNPTIC-LDGRCENTRGSYMCHCELGYSVKPGR--
VGCIDMNECEMGVHNCAMNSECINTKGTFMCSCKPGFE--GNGISCVD--------------------IDECDRQIDECH
-LNALCVNMPG---------TYQCRCQAGFTG--------DGRSCQDIDECSRNLNLCS-NGQCLNTPGAYECDCETGFF
VSVARDRCEDINECTDFP-EIC-TYGQCVNVPGMFRCECFDGFEKDQTGGNCTDIDECRDLN-LCQSGICINTWGSFQCD
CPPFFSLTLSNTACVDL---RIGKCYAMYSEDGRGD-TADSQCYGLLDVSAARASCCCS-IGKAWGD---PCEPCPKVNT
TDYNLLCPGGPGFRPS----------------------KFTDV----------------------------------VGD
IDECVELGDICEGGKCVNTFGSYRCDCPSGLRYDEQMKICRDINECVEYP-----NACSP-GFCRNNIGNYTCSCPFEYE
LQFNDKGNAYCLD----VRERFCFRTK---NSTN----HCTNPLDSVLTKMTCC--CTSVGAVG---WG--LDCESCPSY
GSEPYAQLCGT------------EPMDPMQMCKMI-GDICENGNCIPVNNMMGFRCDCFIGYRYDDMALKCRDIDECLEN
THRCRGNAECVNTPGEYECACPVGFELADER-SCIDKDECAINPNEC-LNGACSNTVGSFECLCHQGFSPTSDGKDCVDT
DECSLGA-----CGINGTCINEFGSFICNCFVGFRQ-SHNKDCIDVNECLELGV-VCN-NGFCTNTPGSFVCQCQIGFRV
SPDQRNCEDRNECVEQPGICVNGR-CENIFGSFRCICDPGYILAS----NGFECVDQNECDLIPGICYDGICRNTEGHFQ
CMCPAGFLLTLDGTKCVDLRQSYCMVNVVNGVCTDPLLVNVTKRECCCAF--GAGWGS--P-CIPC---PSE-ADP-DFL
NLCPNGKGYANVRNPDVYE--DINECKVFAEIC-NNGRCINMDGSFRCECDQGYQLDESKRNCVDIDDCAENGNICGFNS
TCVNQAGGFQCYCGPGFQPG-YNGICEDINECHRN-RNYCAFRCKNLPGSFECMCPRGYTLKPDGKSCEDLDECIT-SAN
NCR---FDCKNLIGTFRCVCPPGLRAVTRRGDVCVDID--ECRTQRNLCF-NGRCMNTEGSYRCDCNNGYVTSQSGIECL
D----NRVGTCYVSLPRGVCETPLNLLTPVTLDTCCCAGGKAWGQACEHCPM-FGSTPYMKMCTCGVGYNRDCQDVNECQ
VLPNICEN--GRCLNTQ-----------------------------------------GSFQCQCNIGYILHPDGTHCVD
--------------EDECKRPQSPC--PFQCTNTIGSYSCDCHIGFQLSSDGATCVDIDECAYGQHTCQYQCINTQGSYM
CSCPEGY--SQTGITCTDIDECTTNPQACGPNGVCHNMQGSFRCDCKRGFRLDDTGTQCLDLDECSIQ-GRCQYDCENSV
GGYHCTCPRGYIPYAYGSNC------------------RDENECL-TP--GTCGTAQCYNTEGSFTCNCNTGFEYDQFQG
GCQDVNECDRLS-----PC--SYGCDNIQGSFSCGCPPGYITVAQGACV-----STF-----------------------
-----------------------------------------------------------GLESKPCYSCQYSTG----RR
RRAVDDDEAPDEGSEVDHGVYDVDK-----------------------------------------NTGILQINLTLAKA
HPKVRIMKLVTAYSKKIGLMHYKLTNGQDN--FTIQKKDGGVAILRVKNE---IKE-PSVFHLQVKGSVA------PKDE
KVMEVDLLAEKMHQIMILDIDLNVIEDTV-
>P._min._FBN2
----------------------MEAVRRVLVRLAC---LCLVVLT--------------------------TGALAQEQL
PPPGAPLGQGPEE-PIPQVAQGGQ-----YRVIS---GPNVCG--------------------RRLYAYCCPGWQLHPGL
QQCTKPICSRV-CSS-GY--CRTPNTCLGQGCPYGGINCD--------GVGADPLGVGDEIVDYGGVGGDYGLPQLPGQP
PFCGDTGCVECPQGFTGPNCDVRLDGQYPGPGPLPGPGPFDPICNPECL-NGGR------------------CISGNRCS
CPIGFMGTRCETD--FRTG-PCYAQFN--L-GVCTGEISGLQCTKALCCSTIGQG----WGSNPCEACLTFESPCERGFV
IDARTGQCTDSNECHVIPGLCQGGTCT----NTIGSYICECPQGFALNLLTQGCEDIDECVTISNICYGGDCRNTQGGFQ
CVCRP---------------------------GFTLSQDGTSCYISGGGDINECLTVPNICANGQCRDTREGYQCICPAG
YTLSQDGMRC---------------NRGTGPVPINECVTIPNICSGGECRDTQEGFLCICRPGYTLSQDGMSC-------
---------YRQTGPVDINECITIPNICSGGQCRDTQAGYQCICPGGYIMTRNGMICNPGSGGGDIDECVTIPNLCSGGV
CQNTYQGF-------------------QCICPAGYTVSQDGMTC-----SSGEGVPARGLCFINYDQSS-G-KCSSELTR
IMSLKDCCC----SLSVAQGYGSNR-ESCQACPRRGTTTHRTLC------------------------------------
-----------------------FTPSN-------IT-----------------NFCSL----NPNIC-TNSNCVSLGDT
-RYRCDCKEGFRRQ--TQNICIDINECSE-SG------------------------------------------RC-VNG
ECQNVQGSYYCDCNPGFEL-ADDRISCVDINECGLDPNVCLHGTCQNRVGSYECLCFPGYKLSVDSKYCVDINECS-SRG
ICINGECENLGGSYRCVCRDGFRESSQPGQCIDINECEEGQLEPCGRMGDCVNTQGSYRCHCPMGYTMGSGG--CEESR-
HAYCSLHS-REGQCTVR--STIQVTISQCCCNVVTME--NSAGWGPTCQPCPSQGTMQWEKMCSQGPGRDSLGVNINECM
LFSDLCA-NGMCEDL-VGNYHCRCNAGFEPDVTAKDCNDINECSINRLLCSGGACRNSPGSYTCECPEGYEFDIASIQCR
DINECLRDSQC-LNGRCQNTPGSYRCECVISGT---SLDESGRSCIDNRLGTCWTEIRSGR-CESDI-MGLMRKSECCAT
FGQAWGSP-CDAC-PMSLG--DCQRGY-----------------TLKNGK-CEDINECELNQMVCQ-NSECQNTVGSFRC
VCEQGLSLDTTGRNCIDLRSYQCFLDYSEGQC-----HDPIQGLYRNAVCCCSMGKSWGSQGQCYGCPLPGTAEYNLLCP
RGPGYADTRPS-PELVDGSTVTIDINECNTFPDVCRNGICRNMIGSFGCECDMGYALDQYNYHCVDIDECRIAFGACG-N
GTCENRPGGFMCNCNSGFET-SMMMQMCIDIDECSVVAGICR-GGQCINMVGSFQCLCPPGQELSEDGRICKDIDECSRG
NDVC-SNGHCMNMVGGFRCMCNQGFRPSMNFKSCEDMDECSMDNGGCEQTCVNTPGSYQCVCDIGYGLMHGQRHCRDIDE
CSESVDICG-GGICENSLGSYSCTCLEGFRISPDYSSCLDIDECTMADDIC-GAGTCINTQGSYNCRCDEGYAIQGSF--
LSCLDIDECTMGVHNCAMHSQCVNSRGSFRCQCNAGFF--PNFDACID--------------------IDECATQIHECD
RENAVCMNTEG---------SYECICNEGFAG--------DGLACSDVDECTKNPDLCP-NGQCLNTPGSYECDCDMGFL
PTDNRDDCEDIDECT-IS-FIC-VFGNCINVPGTFRCECMEGYQLDAGGANCTDLDECQQPDTYCVSGQCTNSIGSYTCD
CPRDYTLTPDGSVCLDE---RRGLCYA--NSPDRGD-LAGSTCTTILGRDITHYECCCT-LGTGWGD---PCEPCPATNS
TEGQLLCPTGPGFKPV----------------------PKPDGPDGPDGPGGPDGPDGPGATVSPGGPDGPIIPPDLSDD
IDECMIFSFLCGGGRCVNTLGSYVCVCPLGYTLDEDTRSCRDINECELSP-----YICGA-GTCMNTIGNYTCMCPPGFM
LM-DMFNGRNCMD----MRQLPCYHDY---NDTA--QPQCSSSYGMNLTQKMCC--CSGLQGAA---WGV-SPCSKCPDM
FTEEFRIMCGI-APGFFIDPFTGLP-KDINECEV--SDLCLNGACINLEGT--FRCDCRLGYRYDPIKYQCVDIDECNEG
MSFCRSNAICRNTIGSHVCECRAGYTLASNNVACININECQDSPNICGRNGRCVDTMGSYRCDCNIGFAASFDGKSCDDI
DECQQRIGNIGVCG-NGTCRNTFGSYECECFGGYEL-GQNKDCVDINECITGVG-ACF-NGRCVNIPGGFYCDCYTGFEP
SFTGETCEDINECVKQPFLCPGGR-CQNLIGSFQCVCNDGYLLAP----NGQECLDIDECATLTNPCLDGICRNTQGSFI
CECQPGYMPTSDGLTCLDMRELSCFTGFERGQCIDPLMGNHTLTACCCSM--GFGWGN--P-CEIC---PLP-QSG-AYA
DLCKKGPGYAPVIFPDIFE--DINECKQFPDIC-SNGYCVNMDGSFRCECDLGFVLDATGHACIDVDECDNTLSACGYNS
TCVNTAGSYECICGEGFQQG-RNGKCHDIDECRRD-RDYCAFRCQNLPGSFRCICPHGFVITDDGRHCRDLDECQT-SAN
NCR---YMCKNLIGKFMCTCPEGYTVMGGNGNMCKDVD--ECLDNP--CR-NGRCINMEGTYRCDCNTGYIPSIDGKQCR
D----QRTGVCYAT-TEGTCT-APANTVPVARDSCCCSGGLAWGPRCEECPY-FATPAFNELCR-----DSGTPIMDPCT
TIIGLCAN--GQCISAQ-----------------------------------------GGFICQCHTGYVLTPDGSRCVD
--------------DDECSRDINPC--PFSCKNTVGSYTCGCQDGFTRGFDGVTCVDINECVVGTHDCQFDCFNTVGGYE
CRCPDGM--APKEGSCVHVDVCAVSPEVCGPYGTCRTTADGYTCDCQRFFTLDPTGKRCVDIDECQTQPNRCQYGCRNTV
GGYRCNCPDGFSQHYYWNRC------------------VDDNECN-QP--GMCGQANCYNTEGSYRCGCAGGYNFDQQNM
ACSDVNECSTGFGGGYQPC--SYGCQNIPGSFTCGCPPGYVTVAQGACV-----STY---------------GQGSYGQY
GQTQQQTPYGQTRYGQGGQQTGYGQTGYQQQYGQQQYGQQQYGQQQYGQQQQQPPSQQTGGVQKPCYHCQR-NN-----G
RKRRDVDTALNEIPGDDDIVATALLEEDLRSNNSTAEGPTN-----------STETAENFQGVHAAPGKVVYLNVPIKMA
RRRFRVAKFVTGYSKDIGSMHYTLVSGNEDGYFVIQDKKEGVALIRLHKA---IKE-HAIFKLEVEGILK------PKTE
EMAEA--LPEELEKPVMFEIEVHIVTDSE-
