# Supplementary material for: Extracellular Matrix of Echinoderms
Source: Mar Drugs. 2023 Jul 22;21(7):417. doi: 10.3390/md21070417 (PMC10381214; doi:10.3390/md21070417)
Supplement: Supplementary file 1 [file marinedrugs-21-00417-s001.zip › alignments/Supplementary File 16 (TIMPs and tensilins).fa]

>S._mac._8:5049
--------------------------------------------A--------------------------EEASC----
-KC-MVD-HPQTRFCHADFALVGTV----------IGGVVT---------------------------------------
--------------------------------------------------------------------------------
--------------------------------------------------------------------------------
-----------------------------------------DD-------NYF-R-YSVEVI--Q--IFK---G--DWLV
----QEGLQ---IIDTP-YYGS--LCGRPNL---------GLETYFISGSI------VG--DK-----M-----------
--QMSYCN-WVAEWDDVTPDQKHFLRTGIYEE-NC------G---CPI----T---------------GMVSKYKVNY--
--N-KKDGMA----HPSQI--------SGLWTH--F--QCKF----NPVA---SAEYG------RKDCETD--SSF--CA
RN---D--EGVCEWR--RLSN-Y---EL-CFADRERFWEMDNV-------------------------------------
--------------------------------------------------------------------------------
--------------------------------------------------------------------------------
-------------------------------------------------------------------------------
>S._mac._8:3045
-----------------MAQVSAF-----VIVFGL-----------------MQLA---------------IVLAC----
-NC-NLK-HPQTQYKEGKFVIRAKV----------LEKKNS---------------------------------------
----------------------------------------------------------------------QPTGSSILI-
--------------------------------------------------------------------------------
--------------------------------------------------DYV-E-YVVKVE--R--VFK---GKTKKFG
I---SPQTV--ASIFTA-DSSF--SCGLLSL--------KPGRKYLISGSF------VS--GS-----L-----------
--QISQCD-WVEEWKDITTEQKKGLKA-MYRR-HC--------EECEV--------------------PAVS---GGQ--
-LLMQIRRDD----SNAPAPLNELVSVSGLWNSNG---RCMY----NPID---SWQYN------SPDCETK--YTV--CM
KK---E--AGHCGWE--NNEA-Y---TK-CFTKREVQWVKRSLSNPFRGRSLRIG---NLRIGCSDVST-AAEFEECLER
EVYRIVTQNLSRX-------------------------------------------------------------------
--------------------------------------------------------------------------------
-------------------------------------------------------------------------------
>Psolus_sp._41:19159
-----------------------------------------------AIA---------------------AASQC----
-MC-AIK-HPQQKFCDSDFVFTATV----------RGVTEI---------------------------------------
--------------------------------------------------------------------------------
--------------------------------------------------------------------------------
------------------------------------------D-------GYL-I-YKMKVSQEK--VFK---G--AEFI
D---RGRKY--VQVYTA-YGTS--LCGRPNL--------EYLEKYLISGVM------KD--GH-----M-----------
--EISFCT-WVTEWDNVTPEQIKYLKKGTYAR-QC------D-S-CKV----T---------------GVYSAHETDM--
--N-ADINTF----HESQL--------SGKWSR--F--NCAY----NPVA---SVKFM------DSDCENQ--FAI--CT
RD---V-VTDMCMWK--SNES-Y---DE-CFNLRETAWALSRKRAPAF----------TRVEQCRDIPN-RRLNVFDSLM
CCRX----------------------------------------------------------------------------
--------------------------------------------------------------------------------
-------------------------------------------------------------------------------
>Psolus_sp._11:19285
-----------------MSFSGFT-----HALWAL------------VVT--TCWI---------------VSEAC----
-LC-MPE-HPQQKYCKANFVLKGLI----------MDNANT---------------------------------------
----------------------------------------------------------------------PDNQWNITE-
--------------------------------------------------------------------------------
-----------------------------------MVPRSAEK-------DFL-T-YYIQVE--R--IFK---G--QNGI
NL--NGAGI--VEIKTP-QSAS--LCGDVVL--------EKGRNYLLSGRN------EN--GT-----L-----------
--VIDMCD-WVVAYRDMTKKQRQSVRF-FFKQ-NC------Q-V-CKI----T---------------PC-----FNQ--
------QQCR--HLDSPLP----------------N--SCTY----DMTH---LLSG-------FSDCEGQ--HSR--CV
RS---S--DGNCRWA--RSSQ-M---KE-CLKQRTLMEVNRPILK-----------------------------------
--------------------------------------------------------------------------------
--------------------------------------------------------------------------------
-------------------------------------------------------------------------------
>Psolus_sp._11:22450
------------------MQLQIV-----LVVFLG---------S---VW-----L---E-----------VIEGC----
-SC-GPA-HPQEQFCRAEYVLRAKI----------LSKEWL---------------------------------------
----------------------------------------------------------------------PQLGSTTMAP
TTVSPSDVQV----------------------------------------------------------------------
------------------------APWLEEPLSAARRQNPYIY-------TSL-V-YTVYVD--K--VYK---G--EEFI
----EPKQV--VKITTS-PFDS--MCGVVGL--------EEKKRYILSGQI------AD--GE-----L-----------
--RVALCN-YVKDYNTVTKRQKQGLKY-SWKQ-DC------G-D-CTP----V---------------TC-----YPH--
-----WQFCT----QPITA----------------D--TCRW----EMSP---T----------EYQCESD--YAS--CS
RD---K--SGNCSWY--GKKD-Y---KV-CQRQRAREHAQDTLYLP----------------------------------
--------------------------------------------------------------------------------
--------------------------------------------------------------------------------
-------------------------------------------------------------------------------
>Psolus_sp._11:33249
---------------MAAWLWRRV-----LAALAM---------I--IQF--SVVT---------------ATYGC----
-LC-VIE-HPQQKFCHAEFVITGRM----------VNMEWI---------------------------------------
----------------------------------------------------------------------LIPQFIPTEE
PWMETTPPSQ--------------------------------------NWGPSQENNLETHPWGGEVDGSNSLHLGSLQQ
NDDPLGRRERSSSNVLPQTQIPNGYDSRVNPSAREQFMMEPRN-------YNV-I-YEIEVD--Q--IYK---E--SDRV
PM--RKGGI--IRILAPPPQRSFPMCSYAAM--------RMKRLYLFVVQN------SD---------------------
--MMTACD-WVEEFRSLTSKQKQGLKG-SYGR-GC------N-V-CEI----N----------------------LSQ--
--SGMWQNNP----EFNAN----------------S--TCIAEMDGTMVT------FPDYT---QSDCYAM--HSH--CV
QK---K---TKCKWY--SSKE-F---KK-CKRSMRENIAAGGEV------------------------------------
--------------------------------------------------------------------------------
--------------------------------------------------------------------------------
-------------------------------------------------------------------------------
>Psolus_sp._11:41586
-----------------MNRFHQF-----INLVLA---------A--VVL--AGTI---E-----------VTEGC----
-SC-VHL-HPQRQFCDASFVIKGRV----------ISRELP---------------------------------------
----------------------------------------------------------------------ATTANPSYF-
--------------------------------------------------------------------------------
-----------------------------------------WE-------TQI-ATYTVYVE--R--VYK---G--DAI-
----PQREN--IQIITD-ADGA--SCGV-YL--------QENQRYVLSGSG------IS--GT-----L-----------
--EMDYCG-YHQKWSSVSTAHKKGLYH-HWNK-YC------G-D-CTP----V---------------SC-----YDY--
------DDCS----QVNTE----------------D--ICYM----DTSN---Y----------E-SCENQ--FAR--CR
RN---R--HGNCIWY--GGQE-Y---ND-CVEH-----------------------------------------------
--------------------------------------------------------------------------------
--------------------------------------------------------------------------------
-------------------------------------------------------------------------------
>Psolus_sp._11:45734
-----------------MLMAAKF-----LLLTVV------------SAL---CAE---------------MVFCC----
-LC-MPQ-HPQTDFCMSHFVFRGKI----------ILRTPI---------------------------------------
----------------------------------------------------------------------YGGV------
--------------------------------------------------------------------------------
--------------------------------------DPSTP-------VRI-M-YSIQPH--P--IYR---N--LGSS
IVL-KDRDT--VNVTTS-GYQS--MCGATNM--------QEGMTYLVAAKN------IG--GE-----V-----------
--ITNICT-WNAPIDQVTTSQRKMLRK-EYPR-EC-----AEYPQCEI--------------------------------
-----RKYCG----APDPS-----------QCQQFD--GCTY------YE--------------EDDCNVK--HSY--CA
RK---N---GRCAWSQGRSTERY---NT-CMEEATKKR------------------------------------------
--------------------------------------------------------------------------------
--------------------------------------------------------------------------------
-------------------------------------------------------------------------------
>Psolus_sp._11:54193
-----------------MMELGSA-----VTATVL------------MLLAVTELH---------------ITTAC----
-QCDTPD-HPQERFCRADYVIIGRI----------VEKIEE---------------------------------------
--------------------------------------------------------------------AEDNPDFPQFPF
NIPHDNVPLP-------------------------------------------------------------STSTDPPPE
DSVIFGGWPPLRKVQAPEDPMYLPPLMVNDGPHSMYPGFYEQR-------GTL-K-YVVQIE--K--VFR---G--EEEV
----LKNSK--VVIQTD-LSSG--LCGLTNL--------NVEERYLISGSI------ID--GQ-----M-----------
--SVYLCD-WVERTTSLTKTQRRGLRH-FYSK-YC------D-T-CRI----E-------------TGTL-----YFP--
--------GN------SRG-----------R----T--VCSY----NSQL-------HG-----GTDCEAK--FSS--CI
QR---P--NGSCGWY--KGKD-Y---KM-CKKASGLKRNNQ---------------------------------------
--------------------------------------------------------------------------------
--------------------------------------------------------------------------------
-------------------------------------------------------------------------------
>Psolus_sp._11:6759
----------------MAELTHLCNTWKLLLFTLI------------LCLVCGVYE---------------AIADC----
-TC-FPK-HPQQHFCEADFVIRATA----------KPMDIV---------------------------------------
----------------------------------------------------------------------LPDGENITH-
--------------------------------------------------------------------------------
------------------------------------SELMDRAPEVINSATKL---WKMRIS--H--VFK---G--KSFL
----FPGIS--VQVYTP-LFDG--RCGVNHM--------KPNRPYVIMGRL-----ETD--GR-----L-----------
--TFDLCN-WHRRWTEVSARQKKGFRN-AYKE-NC------R---CHV----H---------------TCGI---GSE--
--------CG----DREKN----------------FPKVCDW----NPF---------------EGACFNK--HAT--CL
MG---F--DKTCAWS--YPSD-H---KD-CAITSR---------------------------------------------
--------------------------------------------------------------------------------
--------------------------------------------------------------------------------
-------------------------------------------------------------------------------
>Psolus_sp.41:25441
-----------------MDPLRPK-----FTAATL---------AGILGL--VNIV---------------VILAC----
-NC-DVK-HPQTQYKEADFVVKAKV----------IAKHRD---------------------------------------
----------------------------------------------------------------------QEGPESSFG-
--------------------------------------------------------------------------------
------------------------------LV------------------SFL-E-YEVQIS--K--TFK---G--RRL-
----FDSDI--VSMYTP--DGS--SCGIKSM--------KPGRNYLISGHH------DD--DA-----F-----------
--YLNVCS-WVEEWSALTKEQKKGLKS-PYAI-RC--------KKCDV--PSV----------------------SGPEL
FMTLIDPSQPADLQAPPPK----LFSLSGLWTSGQG--YCTY----NPVD---SWQFP------TSDCETL--FTY--CM
QD---S--QDQCAWQ--INRK-Y---RE-CFIDRETSWAKREVRRSTLRGRTGVMRLRNRMVQCSLEMP-EKEFHTCMRR
EVARIVTQFLX---------------------------------------------------------------------
--------------------------------------------------------------------------------
-------------------------------------------------------------------------------
>Psolus_sp.41:26571
-----------------MKAWLLV-----ILVILT---------A--VTD--ASGSAGHP-----------NTGGC----
-TC-PSK-HPQQKFCDDSLVIKGTI----------VDIGPD---------------------------------------
--------------------------------------------------------------------------------
--------------------------------------------------------------------------------
---------------------------------EVTARNSGMN-------MDM-M-IEVQVT--E--VFK---S--ADQL
----DVGST--VYLHTY----G--MCRFDMML-------KVGQAYVLSATD------AYQPGY----FV-----------
--ILRECN-WAQKWNTLTKEQRGGLRG-DYN--DC------E-L-CKI--TET-------------------MPPSNL--
--FDDYSFLE----PSPVG--------EAGRRV--S--FCFH----NQQM---ALTMRR-----YVDCETL--YSA--CV
PK---E---ENCGWM--ETKE-Y---KK-CMKKRVNKGRKTGK---------------KDKGKTGKGSR-GKGGKSKPKK
AGKPKKGPRKQETTGX----------------------------------------------------------------
--------------------------------------------------------------------------------
-------------------------------------------------------------------------------
>P._fol._19:1815
-----------------MEALGFF-----LMIFSL------------PFVISEQLHPQNL-----------GMAQC----
-NC-PIK-HPQEKICRADIVIKGRV----------DAVKSS---------------------------------------
--------------------------------------------------------------------------------
--------------------------------------------------------------------------------
-----------------------------------SFGSPGMG-------GLL-E-YTVKVM--K--EFK---GSDSGMV
----TRGNK--VNMITS-SSPG--KCGVTQM--------EIGELYLLTGLV------ID--GE-----V-----------
--FFSVCE-WVQKYKDLTPDQRVGLRE-PYLV-GC------E-S-CLI--DQR----------------------DDS--
-IPGIHGDNT----SSTNN-------------------ICYH----DPLG---SA-NLL-----IEDCESM--FTK--CV
PM---N--ENQCAWT--LSKR-Y---NK-CVDKRFKKHKAKQVX------------------------------------
--------------------------------------------------------------------------------
--------------------------------------------------------------------------------
-------------------------------------------------------------------------------
>P._fol._19:33745
------------------MILFVF-----LSMFVS------------------------------------SVLSC----
-SC-RLG-HPQQHVCTSDYVIRGII----------LEQSHD---------------------------------------
--------------------------------------------------------------------------------
--------------------------------------------------------------------------------
-------------------------------------SHPDVS-------NQI-E-YRVKVQ--R--VFK---G--QEHL
----SGKKE--VHLLTW-SSEW--MCGQPNL--------VDKQSYLVTGDV-----RED--GK-----M-----------
--QISLCD-WITEWESITVSQRQGLKR-MYNK-YC------T-K-CPI----R----------ISSTNLQ-----SNP--
--------QS----RMPTD-----------NDF--Q--GCSY----NAFA---LS-RLL-----IEDCEAL--HSS--CV
RQ---P--DRSCTWL--SNDA-Y---RK-CSEQRQTKMDLRSTM------------------------------------
--------------------------------------------------------------------------------
--------------------------------------------------------------------------------
-------------------------------------------------------------------------------
>P._fol._19:6827
----------------MDLSALGL-----LFAVLL-----------------EAGT---------------LVLSC----
-QC-NHR-HPQQHFCQAGFVIRAEI----------ISKMYE---------------------------------------
--------------------------------------------------------------------PIMAPQYPPTTP
QPTTTAKPEW----------------------------------------------------------------------
-----------FFPASSNLRMAKPPKKLRLLPQSEMASWNVWS-------QRL-R-YTVLVQ--K--VYK---G--VPQI
----PTRRK--IEIVSP-ADSG--MCGLTKL--------DEGKTYLLTGSF------DE--RG-----P-----------
--TIHLCD-WVVESHLVTKSQRQGLKH-IYKK-YC------E-E-CII----K-------------PDVI-----YWP--
--------PE------AKE-----------K----N--VCAY----NPYL-------FH-----EDDCAAK--YSA--CI
RR---P--SGTCDWL--VTNQ-M---KR-CQNGQKIKTKYRHHSGKKS----------MSISAVX---------------
--------------------------------------------------------------------------------
--------------------------------------------------------------------------------
-------------------------------------------------------------------------------
>P._fol._19:479
------------------------------------------------SY---------------------GGETC----
-VC-MPM-HPQQHFCRSDFVIRGKI----------LPNVKV---------------------------------------
----------------------------------------------------------------------SSDSNDTEM-
--------------------------------------------------------------------------------
-------------------------------KSHPNDTSSSFT-------TRV---YRVRIE--K--IFK---G--QELV
K---GPMKR--TEIMVS-RLGE--TCGM-PL--------QENEVYVLTGRR------IK--DA-----Y-----------
--TVNMCD-WVKKYSQLTRKQRQGIRH-LYKQ-YC------K-S-CQI----Q---------------PCF----RGN--
--------CQ----ATTPN-------------------TCIW----NVSG---VMLNNN-----DLDCEAE--HSR--CI
KE---G---AGCKWY--MPQT-M---KE-CVRVRAQMKH-----------------------------------------
--------------------------------------------------------------------------------
--------------------------------------------------------------------------------
-------------------------------------------------------------------------------
>P._fol._19:5562
----------------MKSSSFSS-----LCLIVV---------VTFVLV-CVTFKGTSA-----------YDSQC----
-DC-Q-S-HPQELVCDAQFVIKAKI----------ISKVIV---------------------------------------
----------------------------------------------------------------------MERRFPHGI-
--------------------------------------------------------------------------------
--------------------------------------------------KET-AYYDVLIN--T--VFK---G--TDII
N---SRNKT--IATTNS-DTSV--PCGYPNL--------ETGEKYLLTGYQ-----DYD--GK-----L-----------
--WTENCQ-WNEKWINLKEQQKQGLMYEAYVE-NC------N---CKI--SPEKIRELDDLYAEDSAMLKSSILNRII--
--NDELRQPE---LSGRRS--------KPRYSD--D--TCAF----D-----------------ISDTSLT--YKKS-CV
RG---CRKEDSCKWV--RNDE-Y---KN-CFDANHDGNGIKHYLV-----------------------------------
--------------------------------------------------------------------------------
--------------------------------------------------------------------------------
-------------------------------------------------------------------------------
>P._och._10:10528
-----------------MDTRGNS-----VTLFVS---------I--FLT--ICVS---------------FVLSC----
-TC-QKR-HPQQHVCDADFVIRGTV----------LGRSRL---------------------------------------
--------------------------------------------------------------------------------
--------------------------------------------------------------------------------
-------------------------------------PVAGFA-------GQY-E-YRIQVQ--K--IFK---G--GEY-
----GIGEE--AKLITP-SSEA--LCGVPML--------RDGQTYAITGKL------RD--DQ-----M-----------
--QISVCD-WVSEWGSVTRSQRQGLKH-MYQR-YC------S-K-CPI---------------------------RIS--
--------AP----ARSIS--------QGPLDF-FQ--GCFY----NPFA---AYRLK------VEDCEGA--YSS--CV
RN---P--DGGCNWL--TNGD-Y---KE-CREERQTKIKSSKQVQKTG----------TKRLDNGMSWX-----------
--------------------------------------------------------------------------------
--------------------------------------------------------------------------------
-------------------------------------------------------------------------------
>P._och._10:23388
-----------------MTVTSVA-----VSVCLL---------MVVILL--CHLQ---------------LASSC----
-SC-LPQ-HTQHHFCNSHFVIKVRI----------KSVKMV---------------------------------------
----------------------------------------------------------------------VKKGFNTNN-
--------------------------------------------------------------------------------
---------------------------------LQQLPLPVLT-------SAE-RSYKVWVR--E--VYK---G--HHFI
----AEGSH--PDLYTS-YYES--MCGVANL--------EVGKTYVIMGKV------SA--AK-----L-----------
--KFTNCN-WREPWEKISKNQRRGLRY-WYEK-NC------D-S-CKI----D---------------ACG-A--FSP--
--------CS----QQEKE--------RAES-G--E--SCLW----DPM---------------NGQCQNL--HSS--CV
KH---D--GGACRWF--KTTE-LMRSQN-CTKSNQKFLGKKKDFHRX---------------------------------
--------------------------------------------------------------------------------
--------------------------------------------------------------------------------
-------------------------------------------------------------------------------
>O._bre._cluster_372501.0
----------------------LL-----TVVILL-----------------CHLQ---------------IASSC----
-SC-LPQ-HTQHHFCNSHFVIKVRI----------KSVKMV---------------------------------------
----------------------------------------------------------------------VKKGFSTND-
--------------------------------------------------------------------------------
---------------------------------LQQLPLPVLT-------SAE-RSYKVWVR--E--VYK---G--HQFI
----AEGSH--PELYTS-FYES--MCGVANL--------EVGKTYVIMGKI------SA--AK-----L-----------
--KFTNCN-WREPWEKISKNQRRGLRY-WYEK-NC------D-S-CKI----D---------------ACGA---FSP--
--------CS----QQEKE----------RAAS-GE--SCLW----DPM---------------SGQCQNL--HSS--CV
KH---D--GGACRW------------------------------------------------------------------
--------------------------------------------------------------------------------
--------------------------------------------------------------------------------
-------------------------------------------------------------------------------
>P._och._10:12119
-----------------MELLSLS-----FVLLVL---------L-------EVFQ---------------VGFGC----
-QC-AHR-HPQQHFCQAGFVIRARV----------ISKMYE---------------------------------------
----------------------------------------------------------------PIMAAQTLPTTPPPTT
KPQWIFPPSS----------------------------------------------------------------------
-----------------NLRMAKQPKPLRPLPESEMDSWNAWA-------LRL-R-YTVHVE--K--VYK---G--EEKI
----LARSK--IEIVSP-ADSG--MCGLTNL--------EEGKKYLLTGSF-------DERGA-----------------
--TVHLCD-WVVESYLVTKSQRQGLKH-IYKK-YC------D-E-CTI----K-------------PDVI-----YWP--
--------PE------AKE-----------K----D--VCAY----NPYL-------FH-----EDDCEAK--FSA--CI
RR---S--NGVCEWL--LTNQ-M---KR-CQHGGRSKTQGKKVRQVVRTAX-----------------------------
--------------------------------------------------------------------------------
--------------------------------------------------------------------------------
-------------------------------------------------------------------------------
>P._och._10:4606
------------MTETIMKMRGPV-----VSVFLL-------------MV--GVLL---P----------AAVRGC----
-TC-MPS-HPQQDFCRADLVIKGTI----------QSSQLI---------------------------------------
----------------------------------------------------------------------SAASILPQR-
--------------------------------------------------------------------------------
---------------------------------------LGQP-------DII-T-YTINVE--S--VKK---G--DQHQ
ALW-GSENT--LRINTT-ASES--SCGVPGL--------AVRQQYVLSVMV------VN--GR-----G-----------
--SLNFCH-FHRVYSELTTTQRRGING-AYSG-GC-----SP-Q-CQI----D---------------TCWA---YGN--
--------CP----VTAPD-----------D----T--TCMH----GNRQ--------T-----HEDCYYY--HGY--CR
AR---P--NGKCVWK--KASE-F---ES-CLQSANQVS------------------------------------------
--------------------------------------------------------------------------------
--------------------------------------------------------------------------------
-------------------------------------------------------------------------------
>P._och._10:4992
----------------MKPATSLVSRCAVELMFVL---------VCIVLAQAGKITYPGH-----------HENRC---R
RSC-PID-HPQEFVCDSLFVIKAQI----------VSKAVY---------------------------------------
----------------------------------------------------------------------EEDTFLFGM-
--------------------------------------------------------------------------------
--------------------------------------------------REI-AHYTVRVI--T--VFK---G--SDLI
SSHLEQDDV--LTITST-NSDVSIPCGYPDL--------ATGEVYVLTGIE------ELESGM-----L-----------
--NSEGCQ-WNEKWSDLTVQQKLGLIKNVYIE-NC------D---CKV--ITT----------------------IMQ--
--------NP--TYGNEAE--------SEYMSV-GN--GCFL----DL----------------TSDSLSR--KRS--CV
KD---CRYAKGCTWV--RNSN-W---RSVCANDNQVSNVINN--------------------------------------
--------------------------------------------------------------------------------
--------------------------------------------------------------------------------
-------------------------------------------------------------------------------
>P._och._10:57561
-------------------MYTTT-----WVVFVL------------VAV--IYSR---------------EADGC----
-SC-SYA-HPQVQFCNAAFVIKASV----------ISREYI---------------------------------------
----------------------------------------------------------------------YRPTEKPMTE
PADELTSNPE-----------------------------------------------------------LQSFSSVYDES
GAFVLSNLAEVPAAQAEKRPPAFLSPQALRSKKFFASSFPERP-------IKI-E-YTIKVE--K--VFK---G--DNLI
----VERTL--AKVYTP-ADDG--MCGLTNL--------NEDTSYVMAGSY------YD--NE-----L-----------
--HINLCN-WVVPYKSLTRIHRRGLKL-MYKQ-SC------G-D-CTI----A---------------TC-----YGQ--
--T-----CK---FGPPGD----------------D--FCMF----DAFG--------------GNGCEAQ--HSI--CT
RS---K---KSCKWQ--RNRD-Y---RK-CQADSER----------------------QGNSFMP---------------
--------------------------------------------------------------------------------
--------------------------------------------------------------------------------
-------------------------------------------------------------------------------
>P._och._10:20485
-----------------MEVLTKL-----SLILVL---------A---MP--LVSG---QLEQELSDEPPQSTSQC----
-NC-PIR-HPQENICRADIVIQGRI----------MGVKSP---------------------------------------
-----------------------------------------------------------------------GDGLLSTV-
--------------------------------------------------------------------------------
--------------------------------------------------ELL-E-YSVKVN--K--VFK---D--TERV
LTK-KKRRK--IAMITS-NSDR--LCGITEM--------KTGALYLMTGLV------IG--GE-----I-----------
--FFSQCE-WVHRYKELSPDQKVGLKA-AFVQ-GC------E-S-CQI--DRQ----------------------GDS--
-IPGIH--NI----TDSAT-------------------VCYH----DPLG---SE-QLE-----VEDCETE--YSI--CE
PA---N-DEGDCAWT--GGHR-Y---EK-CVEKRIDKFNEAKQVA-------------LLAKSGGKGLX-----------
--------------------------------------------------------------------------------
--------------------------------------------------------------------------------
-------------------------------------------------------------------------------
>P._och._10:31007
---------------MSRVGLQIL-----VAVFVM-----------------ASIE---------------NASGC----
-QC-TTL-HPQQHYCRALYVVRAKV----------ESLQWQ---------------------------------------
----------------------------------------------------------------------LIQRLPTEPH
TVPDTVTDTL--------------PSGYTSTPTTETKNQTVTVGTSPKLQTTSRSPVSVTTIKADEATEKSVSETDPVSN
PDATGTDSQDGKGSPSLPHLDAMPAHRRDDEALKSIISQEPWN-------YEI-L-YTVKIE--K--AYK---T--VEGK
VSM-REGEE--VQIKSFYPGGM--FCGV-EL--------KKGKSYVLGGAI-----------Q-----G-----------
--QIGRCD-LILEYKTISKRQKQGLRS-NYGQ-YC------E-K-CQI----A---------------TC-----HSP--
-------QCA----AHLPE----------------N--TCAY----MAHD---SYDRHGIGYQ-EDDCIAA--HSK--CI
PK---E-GHEMCQWQ--RNKD-L---KE-CLSETGV----------------------DRRPNVNLGLR-RHRQSQRRPX
--------------------------------------------------------------------------------
--------------------------------------------------------------------------------
-------------------------------------------------------------------------------
>P._och._10:55253
------------------MMLTSC-----FHVILV---------I--VIV----QS---R-----------IGNAC----
-VC-MPM-HPQQHFCRSDFVIRGKI----------LRDAKV---------------------------------------
----------------------------------------------------------------------LPDNNDTKM-
--------------------------------------------------------------------------------
---------------------------------KLDGNDTSIP-------NMK-V-YRVRIE--K--IFK---G--GETM
T---GPTKR--TEILVS-RLGE--TCGM-PL--------QENEVYVMTGRK------MK--DM-----Y-----------
--TINMCD-WVRKYNQLTRKQRQGIRH-LYKQ-YC------D-S-CQI----T---------------PCF----HGD--
--------CQ----ASTPN-------------------TCIW----NVSG---LMLDNH-----DLNCEVD--FSR--CI
KD------GAGCKWY--MPQT-M---KE-CMRVRKQMSNNRVPX------------------------------------
--------------------------------------------------------------------------------
--------------------------------------------------------------------------------
-------------------------------------------------------------------------------
>P._tes._7:80962
------------MPRQVARMIGVQ-----FVCILV------------GLL--YATR---------------HGDGC----
-SC-MVA-HPQDQFCRSAFVIKASI----------IDRELI---------------------------------------
----------------------------------------------------------------------YAPTEKPKTE
SPPTEPMTEA--------------------------------------------------PTYNWEEPSLLPDWPLPLQE
VNVEEEFIQDNLAEIEIIPRQLERQLAPLPLLADAPVDLRYFPDNKNTRRRVIKLEYTVKVE--K--IYK---G--DDIL
----VERTL--AKLATA-PEES--LCGLPYL--------DMQKSYIISGSF------YN--NE-----L-----------
--RINLCN-LVAPYKSLTRMQRRGIKM-MYKQ-SC------E-R-CTI----A---------------SC-----YGR--
--Y-----CN---MAPKEN----------------N--ICMF----DTSQ-----F--------NDSCQSQ--HSA--CT
YS---K---TACKWQ--RNRD-Y---KQ-CMIKQQTK---------------------DDAAQMP---------------
--------------------------------------------------------------------------------
--------------------------------------------------------------------------------
-------------------------------------------------------------------------------
>P._tes._7:99354
--------------MNSSLNHRLF-----LVIVIF------------VSVNFREAF---------------AGGTC--G-
--C--QS-HPQDRVCDAQFVIKAKI----------LSKSVI---------------------------------------
----------------------------------------------------------------------DMTRLPHGT-
--------------------------------------------------------------------------------
--------------------------------------------------KET-AYYKIHIY--T--VFK---G--VDII
S---SSNKE--IATTNS-AASV--PCGYPDF--------EIGEKYILTGSQ-----DFD--GN-----L-----------
--WTEDCQ-WNEKWDDLREQQKQGLMYEAYIE-NC------D---CTI--STEDVIPLNDIYPQKLSTIKSHLLRKIQ--
--AQE-ATSG---LHGRYN--------KRRYSD--D--VCAL----D-----------------VSDKTLI--SKMS-CV
RG---CRNQLSCSWV--RNED-Y---KD-CLGANHDTSF-------------------IHFEEQR---------------
--------------------------------------------------------------------------------
--------------------------------------------------------------------------------
-------------------------------------------------------------------------------
>P._tes._7:44144
-----------------MGVKMRI-----LLVMLS-----------------VTIS---------------SVFSC----
-SC-RLS-HPQHHACTADYAFRGLI----------QSSQAS---------------------------------------
--------------------------------------------------------------------------------
--------------------------------------------------------------------------------
--------------------------------------QGNST-------ANI-E-YRVKVQ--R--VFK---G--KEHL
----GNQDE--VHLISW-PAEW--MCGRPNL--------KNKQSYLITGSL-----GMD--NK-----L-----------
--HISLCD-WITEWGTITSSQRHGFKR-IYMK-FC------T-K-CPI----K----------MSSTNIQ-----SSP--
--------QS----EGPTD-----------NDF--Q--GCSY----HATD---LS--LN-----DVDCEML--HSS--CV
RR---A--DRTCNWL--VNDE-Y---QR-CLEQRMTQRSEH-----------------QSDQNSX---------------
--------------------------------------------------------------------------------
--------------------------------------------------------------------------------
-------------------------------------------------------------------------------
>P._tes._7:59167
--------------MAGLFSYVEL-----SISLFL------------MVV--WSIQ---------------PTSTC----
-SC-LPQ-HTQHHFCNSDFVIKARI----------KSAKMS---------------------------------------
----------------------------------------------------------------------VKKGFDAHN-
--------------------------------------------------------------------------------
---------------------------------LEQLPLQVLA-------SAE-RSYHVWVQ--D--VYK---G--HQFI
----AAGSQ--PTVITS-YYAS--MCGVTDL--------IIGKTYVIMGML------TN--AQ-----L-----------
--RFTNCN-WREPWVKLSKHQRQGFRY-WYEK-NC------A-S-CQI----D---------------TCGPS--FLP--
--------CE----QQEQE--------RADR-G--D--SCIW----DPM---------------NNQCENM--HSS--CV
RH---D--GGACKWM--QTND-LLSKSN-CTNGAVPAPRK------------------IPRHRNRIYSX-----------
--------------------------------------------------------------------------------
--------------------------------------------------------------------------------
-------------------------------------------------------------------------------
>P._tes._7:78981
----------------MDTVTVVL-----FAVALL-----------------EVTG---------------MVMAC----
-QC-NHR-HPQQHFCRAGFVIRAEI----------LSKLHE---------------------------------------
----------------------------------------------------------------------PILSSHTSQS
TPQSVTTAKP----------------------------------------------------------------------
--------EWQFPAFSNLRMAKPPPKKLRLLPHIQTDSWNSWS-------QRL-R-YTVHVQ--K--VYK---G--ERKI
----PTRHT--IDIVSP-ADSG--MCGLTKL--------DEGKTYLITGNF------DD--TE-----K-----------
--TIHLCD-WVSEWQQVTKSQRQGLKH-IYKK-YC------D-E-CII----K-------------PDMI-----YWP--
--------PE------EKE-----------K----N--VCAY----NPFL-------FH-----EDDCAAK--YSA--CI
RQ---P--SGICDWL--VTNQ-L---KR-CQNGQRIKTKYRQQIG-------------KKRRVIRSAX------------
--------------------------------------------------------------------------------
--------------------------------------------------------------------------------
-------------------------------------------------------------------------------
>P._tes._7:96952
-----------------MAALGRF-----VVVMIS---------M--TFA---MSE---Q--LQPQN---IGMAQC----
-TC-PIK-HPQEKICRADIVIKGRI----------DSVTLS---------------------------------------
--------------------------------------------------------------------------------
--------------------------------------------------------------------------------
-----------------------------------STGPPGMG-------GLL-E-YRVKVL--R--DFK---T--FESS
A---TRGKK--LTMITS-SSPG--KCGVSQL--------DIGQAYLLTGLV------LD--GE-----I-----------
--FFSLCE-WVQKYSSLTPDQRAGLKA-SYLV-GC--------ESCLI---------------------------DQQ--
-DGSIPGIHD--NISLATT-------------------TCYH----DPLG---SANLY------IEDCESM--FTR--CE
MS---H--DNQCSWM--STPR-Y---DK-CRVKRAKIHQAKQE---------------QISKNAX---------------
--------------------------------------------------------------------------------
--------------------------------------------------------------------------------
-------------------------------------------------------------------------------
>L._ann._21:2385
-----------------MTPHGNT-----VILSVS---------V--FLT--ICVS---------------FVLSC----
-TC-QMR-HPQQHVCDADFALRGTV----------FGRSSL---------------------------------------
--------------------------------------------------------------------------------
--------------------------------------------------------------------------------
-------------------------------------PSSGFT-------RQY-E-YRILVQ--K--VFK---G--HEY-
----GIGQE--AKLITP-ASET--LCGVPKL--------MDGKTYAITGKI------RD--DQ-----M-----------
--LISVCD-WVTEWGSITRSQRQGIKH-MYQR-YC------S-K-CPI-----------------------------R--
-ISTSARSLP----RGPMD-----------F-F--Q--GCFY----NPYA---PF-RLK-----MEDCEGV--YSS--CV
RN---S--DGGCNWL--SNVD-Y---KE-CVQERLTKIEYSKTDKKSG----------TNTLNKGGNWX-----------
--------------------------------------------------------------------------------
--------------------------------------------------------------------------------
-------------------------------------------------------------------------------
>L._ann._21:37483
MQQHRKMFGNSCSFLHKMEVLVKL-----FLILMI---------V--MMP--LVLG---QAEQEPSPNLPRPAYQC----
-NC-PIR-HPQEKICRAHIVIQGRI----------MGLKSP---------------------------------------
-----------------------------------------------------------------------GDGLPLAG-
--------------------------------------------------------------------------------
--------------------------------------------------GML-E-FSVKVT--K--IYK---D--KYNV
L---ARGKR--IAMITS-NSIG--KCGVTEM--------ESGALYLLTGLV------IE--DE-----V-----------
--FFSQCE-WVQRFKDLTPDQKEGLTT-AYLT-GC------D-A-CLI--DQQ----------------------GNS--
-IPGIH--AI----SSSSN-------------------VCFH----DPLG---SD-ALQ-----VEDCESE--YSI--CK
PV---N--GDQCAWM--PGQR-Y---DK-CVDKRSNKFNEAKQTA-------------LRQKSSARGMX-----------
--------------------------------------------------------------------------------
--------------------------------------------------------------------------------
-------------------------------------------------------------------------------
>L._ann._21:43414
--------------------MELL-----SLSFVI---------V--VLL--EASQ---------------AVLGC----
-QC-AHR-HPQQHFCQAGFVIRAKV----------ISKMYE---------------------------------------
--------------------------------------------------------------------PIMAPQIPPTTP
PPTTKPQWIF----------------------------------------------------------------------
-------------PPSSNLRMAKQPKPLRLLPEGEMDSWNAWA-------LRL-R-YKVQVE--K--VFK---G--EERI
----VARSK--IEVVSP-ADSG--MCGLTTL--------DEGKKYLLTGTF------DDR-GA-----------------
--TIHLCD-WVVESHLVTKSQRQGLKH-VYKK-YC------D-E-CII----K-------------PDVI-----YWP--
--------PE------AKE-----------K----D--VCAY----NPYL-------FH-----EDDCEAK--FSA--CI
RR---S--SGICEWL--VTNQ-M---KR-CQKGGGRSKSQSKRFP-------------KRVGKAX---------------
--------------------------------------------------------------------------------
--------------------------------------------------------------------------------
-------------------------------------------------------------------------------
>L._ann._21:59523
---------------MDFKMVRIG-----IQVLVA---------V--FVI--ASIE---------------SVSGC----
-QC-TTL-HPQHHYCRALYVIRASV----------ESLNWQ---------------------------------------
----------------------------------------------------------------------LIQRFPTNPD
TETEAVTDTV------------TDTVTNSTTDTSTIGHSATPSKEDERTVTMTTSTEEQTTSLPAAVTTVKADEEIEKPE
TNSMDHPDDQPASNPIPPLDAAMPAHREKDEARKSIMNQEPWN-------YEI-I-YTIKID--K--VYKMEAG--EESM
----TEGDE--VQLKSFYPGGM--FCGV-EL--------KKGKSYILGGAI-----------K-----G-----------
--QIGRCD-LILEYRTLQKRQKQGFRS-NYGQ-YC------D-K-CQI----A---------------TC-----HSP--
-------QCA---ARLPEN-------------------TCAY----MAHD----DYDRHGIGYQGDDCIAR--HSK--CM
PK---G-GREMCQWQ--RNKD-L---KD-CLKENGVEDSLVHDAR-------------DHGQREX---------------
--------------------------------------------------------------------------------
--------------------------------------------------------------------------------
-------------------------------------------------------------------------------
>L._ann._21:7490
----------------MTSISCVV-----VSACLL---------VVVILM--CSLQ---------------TASTC----
-SC-LPQ-HTQHHFCNSHFVIKVRV----------KSVKMA---------------------------------------
----------------------------------------------------------------------VKKGFNAHN-
--------------------------------------------------------------------------------
---------------------------------LQQLPLPVLT-------SAE-RSYKVWVR--E--VYK---G--HQFI
----AVGSH--PDLYTS-FYES--MCGVANL--------QVGKTYVIMGKI------SA--AK-----L-----------
--KFTNCN-WREPWAQISKNQRRGLRY-WYEK-NC------D-S-CQI----D---------------ACG-A--FSP--
--------CS----QQEKE--------RSER-G--E--SCLW----DPM---------------NGQCQNL--HSS--CV
KH---D--GGACRWF--KTTE-LMKSQN-CTKSNQKLLLKNKSAIHRX--------------------------------
--------------------------------------------------------------------------------
--------------------------------------------------------------------------------
-------------------------------------------------------------------------------
>L._ann._21:1638
-----------------MESSLTR-----TILCSC---------L--LMV-GILLP---------------SVSGC----
-MC-QQS-HPQEQFCSADLVILGTI----------ASKQLI---------------------------------------
----------------------------------------------------------------------SGPPHPAIL-
--------------------------------------------------------------------------------
---------------------------------------PNQP-------TII-S-YNVTIN--S--VKR---G--DQHQ
ALW-GSNDQ--LLVNTT-ATNN--SCGVTWL--------TTGKQYILSVMV------VN--GK-----G-----------
--SLNFCR-LNQLYSDLTNMQRRGING-AYDG-GC-----SP-Q-CQI----E---------------TC-----SRN--
--------CP----ATPPN-----------D----A--TCML----DN----------T-----HQVCYYN--HGY--CR
AR---P--TGKCVWK--KNSL-F---MS-CRQATNQVS------------------------------------------
--------------------------------------------------------------------------------
--------------------------------------------------------------------------------
-------------------------------------------------------------------------------
>L._ann._21:5726
----------------MYTTWVVF-----VLVAVF------------YLR---------------------ETEGC----
-SC-AYA-HPQVQFCNAEFVIKASV----------ISSQYM---------------------------------------
----------------------------------------------------------------------YPPTQKPVIE
PEEESIPHIY--------------------------------------------------------------SSSVYDES
GAFVTGNHAEVPAGEPERRPPAFLLPPAANVNNFPSHRSREQP-------IKM-E-YTIKVE--K--IFK---G--DNLI
----VERTL--AKVYTP-SYDS--MCGQTHL--------SEDTSYIMAGSF------YD--NE-----L-----------
--RINLCN-WVVPYKGLTRIQRRGIKL-MYKQ-SC------G-D-CTI----A---------------PC-----YGQ--
--T-----CK---FAQPGD----------------D--FCMF----NAFD--------------VNGCEAE--HSV--CM
RS---K---KSCKWQ--RNRD-Y---RM-CQSLNAR----------------------QDNSFMP---------------
--------------------------------------------------------------------------------
--------------------------------------------------------------------------------
-------------------------------------------------------------------------------
>L._ann._21:8242
-----------------MKSASCL-----ISMCLV---------EMLVVLVCIASTHAGRLTYPTH-----LENRC---K
RSC-PIE-HPQDIVCNSQFVVKAEI----------VSKVVR---------------------------------------
----------------------------------------------------------------------TEETFLFGE-
--------------------------------------------------------------------------------
--------------------------------------------------KEI-AHYTVRVL--S--IFK---G--RDLI
STHQDEDEL--LMITSA-NSDMSIPCGYPRL--------VTGERYLLTGFE------DGDSGF-----L-----------
--KTEDCQ-WNEKWNDLTTNQELGLIKNIYTE-NC------D---CQI--ITS-----VM---------------TNP--
--EYGNEVLT---EYVSVG----------------K--SCFL----DHS---------------TEDSLSR--KRS--CV
KD---CRYGKGCSWV--RNNN-Y---RSACSNNNQLHNALGN--------------------------------------
--------------------------------------------------------------------------------
--------------------------------------------------------------------------------
-------------------------------------------------------------------------------
>L._var._XP_041458466.1
-----------------MASFLES-----PSSIIM---------RCCILV--TMVH---------------SLFAC----
-MC-QPS-HPQQRYCKANFVLTGHI----------LEKNPI---------------------------------------
--------------------------------------------------------------------------------
--------------------------------------------------------------------------------
----------------------------------DDIQLRGRF-------GQF-E-YVVNVD--K--IFK---E--TENL
RKG-ASGFP--LSILTS-PGDS--LCGPKSL--------KIGSKYLITGSV------VD--GE-----L-----------
--HISSCD-WIEEWRDITQHQKKGIKH-FYNA-YC------S-Q-CTI---------------------------QST--
--MGRWRQTG----EGSSG-------------------GCIY----DPSP---SMVDG------VEDCQAL--YAT--CI
NQ---Q--GEGCQWY--HRGNDY---QD-CINRNKPYYQGVETMQSV-----------SFPIMDDDVMT-----------
--------------------------------------------------------------------------------
--------------------------------------------------------------------------------
-------------------------------------------------------------------------------
>L._var._XP_041458472.1
---------------MEVLCPAIRKSMMMMVMFII---------L---LL--SCFLLEAD-----------FVQAC----
-TC-LPK-HPQQHYCDSDYAIRVKI----------FKQKLK---------------------------------------
----------------------------------------------------------------------LPNGKRYEIN
DPEIPDLPIE----------------------------------------------------------------------
------------------------------------VLS---Q-------SRR-E-WSGVIQ--K--VYK---G--FEK-
--L-KHTTT--VNIYSP-FYDS--LCGVGTL--------INDEIYVIMGTF------GH--GG-----L-----------
--NFEFCD-WHHSWKTITPKQRKGLRY-WYAE-NC------S---CQI----D---------------TCGL---QHP--
--------CR----EAEPN------------TL-PT--SCEW----DAW---------------HSRCTNQ--HTA--CV
MT---A---QGCQWH--QSKD-L---KQ-CLKSP----------------------------------------------
--------------------------------------------------------------------------------
--------------------------------------------------------------------------------
-------------------------------------------------------------------------------
>O._ser._13:14134
MHTGGFLDRFLYFKHNNMNGFVVL-----RFLFLL------------VTI--LDAK---------------AVSGC----
-NC-SPL-HPQQQFCDADFVIRGRI----------VGKKDS---------------------------------------
----------------------------------------------------------------------FLPLNNQLD-
--------------------------------------------------------------------------------
----------------------------------------SGD-------SYI-D-YNVTVE--R--IFK---G--HKYM
----KIQTN--IDITTA-KEDG--RCGINDL--------KVRDTYLFAGKG-------K--SL-----F-----------
--EIKSCD-WVIGYKTLSRKQRQGVRH-MYKQ-YC------N-S-CNI----S---------------PC-----YDQ--
------KSCN----QVDSN-------------------TCMW----DLSS---VMYG-------DLDCESI--YSR--CL
RT---A--EGTCKWL--KSRD-G---RK-CLEGRRRARLSRMINPX----------------------------------
--------------------------------------------------------------------------------
--------------------------------------------------------------------------------
-------------------------------------------------------------------------------
>P._cha._20:16865
-----------------MAAFPVD-----VSVCLL------------LLV--SILTYHLE-----------GISAC----
-SC-MPH-HTQHHFCRSHFVIKARV----------KSEKMA---------------------------------------
----------------------------------------------------------------------VQKGFDAHN-
--------------------------------------------------------------------------------
---------------------------------MQSLPLPVLT-------SAQ-RSYKLWVR--E--VYK---G--HQFI
----AVGSH--PKIYTS-YYES--LCGVANL--------EVGKTYVIMGML------TN--TK-----L-----------
--KFTNCN-WREPWTQISKHQRRGLRY-WYEK-NC------D-S-CQI----D---------------TCGP----SM--
--------CG----QKEKD----------RVEQ-GD--SCLW----DPM---------------NGQCENL--HSS--CV
RH---D--GGSCKWF--QTAE-LQSRQN-CTGTPHKMPTKTNDIIPX---------------------------------
--------------------------------------------------------------------------------
--------------------------------------------------------------------------------
-------------------------------------------------------------------------------
>P._cha._20:23979
-----------------MGIVGVV-----FFVVVL------------TLGSFQTAQ---------------CIPGC----
-NC-TRL-HPQQHYCRANYVIRGRV----------LLLRWE---------------------------------------
----------------------------------------------------------------------LIPELHTEPS
TVTEAITNPA-------------------------------TDQTMRLNSTELMATQTSETRLAENRGMSTLPSATHQKQ
DDAGNFTDGLSSSPQSLVLDAMPARRQDKMLLKNRIINQEPWN-------YQI-I-YNIVTR--D--VFK---T--EEAL
----LRKEE--IELVSPYPGAG--FCGV-EL--------KAGKSYIVAGLE-----------E-----G-----------
--RITMCD-WIQEYKHVSKLQKRGLKN-NYRH-SC------N-S-CQI----K---------------TC-----SGP--
-------ECI---EDLPPT-------------------TCAY----IPPP---DD---DQLRYQPNDCTAK--YQQ--CQ
PR---DRGSNRCKWT--TSKD-S---RA-CSRKKERGNVX----------------------------------------
--------------------------------------------------------------------------------
--------------------------------------------------------------------------------
-------------------------------------------------------------------------------
>P._cha._20:37007
-----------------MTTWKST-----FVLSVS---------I--LVA--LSVS---------------RALSC----
-TC-QIR-HPQQYVCDADFVFKGRV----------LGRSLL---------------------------------------
--------------------------------------------------------------------------------
--------------------------------------------------------------------------------
-----------------------------------SQTPAAFA-------GRH-E-YRIQVH--R--VFK---GQVHD--
----GSGQE--IKLVTP-TSEA--LCGITEL--------AETKTYVITGKV------RD--GE-----M-----------
--QLSVCD-WVAEWESITASQRQGIKH-RYQK-YC--------SQCTI-------------------------RINTP--
--ADISHPLP----QGPLD----------------SFQGCSY----SSYA---PLQLG------MSDCEAE--HSI--CG
QH---H--HGGCRWL--GNGA-Y---QK-CVENREIEIQLX---------------------------------------
--------------------------------------------------------------------------------
--------------------------------------------------------------------------------
-------------------------------------------------------------------------------
>P._cha._20:5486
-----------------MRPQGVN-----LACFLM---------C--AIV--GLVI---P-----------TVFGC----
-MC-QPA-HPQQQFCNADLVIVGTV----------RSKQLL---------------------------------------
----------------------------------------------------------------------SGPRNPSIL-
--------PG----------------------------------------------------------------------
-----------------------------------------QL-------TRI-S-YKVRVN--N--IKK---G--QQHI
GQLWNAQTS-ELVLNTT-ATNA--SCGVPWL--------EVGGQYVLTVLI------VN--GQ-----G-----------
--SIHYCH-FHRAVSELSFTQRRGINS-VYGR-GC------A-AQCQI---------------------------HTC--
---PRSDNCP--LTPPNDM-------------------TCMH---GNSQS--------------HEDCYYH--HGY--CK
VI---P--SGKCRWR--TDSA-F---DV-CLQEANQIVX-----------------------------------------
--------------------------------------------------------------------------------
--------------------------------------------------------------------------------
-------------------------------------------------------------------------------
>P._cha._20:5509
----------MVSVVKMAAGLFKM-----QLILVV---------I--LLP--PVLG---QQLLQPQN---IA-AQC----
-TC-PIK-HPQEKICRADLVIRGRV----------IEVKYS---------------------------------------
--------------------------------------------------------------------------------
--------------------------------------------------------------------------------
-----------------------------------GTDKRGIG-------SLL-D-YTVKAT--K--IYK---G--QEPV
V---FRGKR--IKMITS-SSSG--KCGVTQM--------DIGETYILTGLE------IE--GE-----I-----------
--FFSVCE-WVQRFKDLTYDQRRGLKT-GYIN-GC------D-S-CLI---------------------------DQQ--
-ENNMPGIHD--NPSATGN-------------------MCYH----DPLG---SASLH------IEDCESM--FSM--CV
PA---E-DGNRCAWS--QSKR-Y---SR-CVEKRLKKNQAKQA---------------VHRRKAGYGRP-X---------
--------------------------------------------------------------------------------
--------------------------------------------------------------------------------
-------------------------------------------------------------------------------
>P._cha._20:8368
--------------------MRAV-----WVVLVL------------ASM--LFSQ---------------GSEAC----
-SC-AAT-HPQDQFCRAAFVVKASV----------VSKQYI---------------------------------------
----------------------------------------------------------------------YKPTQKPVTE
PTTEPTAEPA--------------------------------------------------TSEYSSVFEDQNELVLGNLA
EVTDGTDRIGPAGMLGGQMPPIGLSDFPGHRSMHLDAEEDNRP-------IKL-E-YTVKVE--K--VFK---G--DNYI
----LERTL--AKIYTQ-PNDG--ICGRTDL--------TEEASYVIAGTF------YE--NE-----L-----------
--HISSCS-WIVPYKSLTRIQRRGVKL-MYKQ-SC------G-D-CSI----A---------------TC-----YGR--
--T-----CT---FAQPGN----------------D--ICMF----DIST-----F--------GNSCESQ--HSL--CS
RS---K---KECKWQ--RNRD-Y---KQ-CQRDETGHRG-------------------GGRHSIP---------------
--------------------------------------------------------------------------------
--------------------------------------------------------------------------------
-------------------------------------------------------------------------------
>R._gou._22:13224
MRTWKSSCEENYRDYKTMKTLGTA-----LAGVLM---------M--MMM---MAV---P-----------SVF----G-
-LC-QPA-HPQTQFCNAELVIIGTV----------EGKQLL---------------------------------------
----------------------------------------------------------------------AGPPHPSIL-
--------------------------------------------------------------------------------
---------------------------------------PGQL-------STI-R-YKLRVD--D--VKK---G--DEFR
GQLWNDTE---LFVNTTAHNSY----GVPWL--------ELGRQYVLTVRV------TN--RN-----G-----------
--FLDFCY-FNIAYSELTNMQRRGING-AYNR-GC------SPQ-CQI---------------------------YIC--
-----GANCP--PTPPNDQ-------------------TCMH---GNSQT--------------HQDCYYH--HGY--CR
AR---T--SGKCLWK--TDGA-Y---SV-CVQGT----------------------------------------------
--------------------------------------------------------------------------------
--------------------------------------------------------------------------------
-------------------------------------------------------------------------------
>R._gou._22:20569
--------------------MDLS-----ALGLLV---------A--VLL--EAGT---------------LVLSC----
-QC-NHR-HPQQHFCQAGFVIRAEI----------ISKMYE---------------------------------------
--------------------------------------------------------------------PIMAPQYPPTTP
QPTTTAKSEW----------------------------------------------------------------------
-----------FFPASSNLRMAKPPKKLLLLPQSEMASWNAWS-------QRL-R-YTVLVQ--K--VYK---G--APQI
----PTRRK--IEIMSP-ADSG--MCGLTKL--------DEGKTYLLTGSF-------DERGP-----------------
--TIHLCD-WVVESHLVTKSQRQGLKH-IYKK-YC------E-E-CII----K-------------PDVI-----YWP--
--------PE------AKE-----------K----N--VCAY----NPYL-------FH-----EDDCAAK--YSA--CI
RQ---P--SGTCDWL--VTNQ-M---KR-CQNGRKIKTRYRHHSGKK-----------SMSISAV---------------
--------------------------------------------------------------------------------
--------------------------------------------------------------------------------
-------------------------------------------------------------------------------
>R._gou._22:2193
------------------MILLVF-----LSMFVS------------------------------------SVLSC----
-SC-RLG-HPQQHVCTSDYVLRGII----------LEQSQE---------------------------------------
--------------------------------------------------------------------------------
--------------------------------------------------------------------------------
-------------------------------------SHPDVS-------NQI-E-YRVKVQ--R--VFK---G--QEHL
----SGNKE--VRLLTW-SSEW--MCGQPNL--------VDKQSYLVTGDV-----RED--GK-----M-----------
--QISLCD-WITEWESITVSQRQGLKR-MYKK-YC------T-K-CPI----R----------ISSTNLQ-----SNP--
--------QS----LMPTD-----------NDF--Q--GCSY----NAFA---LS-RLL-----IEDCEAL--HSS--CV
RQ---P--DRSCTWL--SNDA-Y---RK-CSEQRQTKMGLRSTMX-----------------------------------
--------------------------------------------------------------------------------
--------------------------------------------------------------------------------
-------------------------------------------------------------------------------
>R._gou._22:24679
--------------------------------------------G--ALH--PQNL---------------GMAQC----
-NC-PIK-HPQEKICRADIVIKGRV----------DAVKSS---------------------------------------
--------------------------------------------------------------------------------
--------------------------------------------------------------------------------
-----------------------------------SFGSPGMG-------GLL-E-YTVKVM--K--EFK---G--SDS-
-GMVTRGNK--VNMITS-SSPG--KCGVTQM--------EIGELYLLTGLL------ID--GE-----V-----------
--FFSVCE-WVQKYKDLTPDQREGLRE-PYLV-GC------E-S-CLI--DQR----------------------DDS--
-IPGIHGDNT----SSNNN-------------------ICYH----DPLG---SA-NLL-----IEDCESM--FTK--CI
PM---N--ENQCAWT--LSKR-Y---NK-CVDKRFKKHKAKQV-------------------------------------
--------------------------------------------------------------------------------
--------------------------------------------------------------------------------
-------------------------------------------------------------------------------
>R._gou._22:29500
----------------MATAFSVE-----ASIGLL------------VMMGIACSVQ--------------LTSAC----
-SC-LPQ-HTQHHFCNSHFVIKARV----------KSVKMS---------------------------------------
----------------------------------------------------------------------VKKGFSADN-
--------------------------------------------------------------------------------
---------------------------------LQQLPLPVLT-------SAE-RSYKLWVR--D--VYK---G--HQFI
----AVGSR--PEIFTS-YYES--MCGVNNL--------EVGKTYVIMGML------TD--TK-----M-----------
--KFTNCN-WREPWTKLSKHQRQGFRY-WYEK-NC------D-S-CQI----D---------------SCGPS--FSP--
--------CE----QQEND--------RADR-G--D--SCIW----DPM---------------NGQCENL--HSS--CV
RH---D--GGACRWM--QTNE-LISRNN-CTREGTAKLIKKVPR--------------HRNRIHR---------------
--------------------------------------------------------------------------------
--------------------------------------------------------------------------------
-------------------------------------------------------------------------------
>R._gou._22:8639
--------------------MSVS-----QVVFFL---------V--AVL---CSL---R-----------ETEAC----
-SC-MPA-HPQDQYCRSSFVIKASI----------MESKFI---------------------------------------
----------------------------------------------------------------------YERTERPVTE
PTTTTAEPMT---------------------------------EPMTEPWREPTAIPEPQLPMSETPQEEVNVEDLILGN
LAEVLPRQLERRLPLPLLGDAPVGLKHFPEPIRYVEEEAPRRP-------IKL-E-YTVKVE--K--VFK---G--DDVL
----LERTL--AKIYTQ-PEGS--LCGLIGL--------DEGKSYVLSGRF------YN--NE-----L-----------
--LIDLCN-WVVPYKGLTKIQKRGIKM-MYKK-NC------E-Q-CKI----A---------------SC-----YGR--
--Y-----CK---QSKPAG----------------N--ICMF----DTSQ-----F--------FDSCEMH--HSV--CA
ST---K---TSCKWQ--RNRD-Y---KQ-CLFERRGD---------------------GSNPGLP---------------
--------------------------------------------------------------------------------
--------------------------------------------------------------------------------
-------------------------------------------------------------------------------
>G._mes._23:5468
-----------------MDSFLVF-----CGILLL---------V--GLN--DAES---------------MGSVC--G-
GEC-VQY-HGQEHYCQADFVIRGKV----------ASREYV---------------------------------------
----------------------------------------------------------------------NREGMPDMG-
--------------------------------------------------------------------------------
---------------------------------TGMETDMPFN-------HYL-V-YKVTVE--K--AYK---G--PLNI
----EEGTD--VYIRTE-ADNN--MCGISSL--------MNGKSYLITGQK------EE--GA----VL-----------
--NISGCN-WVQKFKNLTAAQKTGVKR-YYGA-NC------N-K-CMI----E---------------TCG----PGR--
--------CR----ASNNT-------------------TCAY----NPNA--------------AGNCHSL--HSY--CN
AK---R--SGVCKWE--RKREEM---KD-CLAENX---------------------------------------------
--------------------------------------------------------------------------------
--------------------------------------------------------------------------------
-------------------------------------------------------------------------------
>L._cla._25:55416
-----------------------------------------------TVT---------------------ANLAC----
-VC-MPM-HPQQHFCRSHFVIRGKI----------LPDRKV---------------------------------------
----------------------------------------------------------------------VADSNETKM-
--------------------------------------------------------------------------------
----------------------------------KSENMTSSP-------NMR-V-YKVRIE--K--TFK---G--EELM
----GRKKH--AEIMVS-RLGE--TCGM-PL--------QENEVYVLTGQH------IK--GM-----Y-----------
--TINMCD-WVQKYSQLTRKQRQGIRH-LYKQ-YC------D-S-CKI----I---------------PCF----HGN--
--------CQ----ATTPN-------------------ACIW----NVSG---HMLNNN-----DLDCEAD--FSR--CI
KD------GNGCKWY--MPQT-M---KE-CIRVRLQMRHNRIPX------------------------------------
--------------------------------------------------------------------------------
--------------------------------------------------------------------------------
-------------------------------------------------------------------------------
>H._lev._26:16351
-------------------MGRS------LVVMVV---------G--VIL--GTLV---S-----------AALSC----
-TC-ERK-HPQQHFCDADFAIKGKV----------SGRSSF---------------------------------------
-----------------------------------------------------------------------QPNEGVFT-
--------------------------------------------------------------------------------
--------------------------------------------------GQF-E-YHVQVQ--R--VFK---G--QEFI
----GMNRN--IKLLTP-AVEA--LCGITQL--------GEMKTYLITGNV-----NQQ--GR-----M-----------
--QVSVCD-WTAEWESVTRSQRQGLKK--YQK-YC--------SNCKI----K----------------------IST--
-PDQLSAPLP----PGPLD----------------YFQGCSY----SSYA---PLQQG------TEDCEAV--YSS--CV
QH---H--HGGCRWI--SNRG-Y---QE-CMGNRETQMHIEMGNENLG----------SNMINQGGSWX-----------
--------------------------------------------------------------------------------
--------------------------------------------------------------------------------
-------------------------------------------------------------------------------
>H._lev._26:67271
-----------------MEALFKM-----CLCLVF---------LSTVLGELEPQN---------------LGAQC----
-SC-PVK-HPQENICRADLAMQARI----------IGVEPI---------------------------------------
--------------------------------------------------------------------------------
--------------------------------------------------------------------------------
-----------------------------------ETGPTGMG-------GLL-E-YTVKPT--K--VYK---G--SDSM
L---EQGRR--IKMITS-RSAG--KCGVTEM--------KTGELYILTGVV------LG--GE-----V-----------
--FFSLCE-WVQPFKDLTVDQRGGLRA-GYVN-GC------D-S-CMI--TQ-----------------------ENS--
-IPGIHDEPP----SLPEN-------------------VCFH----DPLG---SA-QLH-----IEDCESM--FST--CQ
GT---D--ENQCAWV--PSKR-Y---DR-CVAKRLRRHLAQQAKNLRKAAG-------HKKKKINSLIX-----------
--------------------------------------------------------------------------------
--------------------------------------------------------------------------------
-------------------------------------------------------------------------------
>H._lev._26:67271.1
-----------------MEALFKM-----CLCLVF---------L--STV--LGELEPQN-----------LGAQC----
-SC-PVK-HPQENICRADLAMQARI----------IGVEPI---------------------------------------
--------------------------------------------------------------------------------
--------------------------------------------------------------------------------
-----------------------------------ETGPTGMG-------GLL-E-YTVKPT--K--VYK---G--SDSM
L---EQGRR--IKMITS-RSAG--KCGVTEM--------KTGELYILTGVV------LG--GE-----V-----------
--FFSLCE-WVQPFKDLTVDQRGGLRA-GYVN-GC------D-S-CMI-------------------------TQENS--
-IPGIHDEPP----SLPEN-------------------VCFH----DPLG---SAQLH------IEDCESM--FST--CQ
GT---D--ENQCAWV--PSKR-Y---DR-CVAKRLRRHLA------------------QQAKNLRKAAG-HKKKKINSLI
--------------------------------------------------------------------------------
--------------------------------------------------------------------------------
-------------------------------------------------------------------------------
>H.lev._26:15690
----------------MKFSIAIF-----ALVGVL------------FVR---------------------GGNAC----
-SC-AFS-HPQDHFCWADFVIRATI----------DTERYI---------------------------------------
-------------------------------------------------------------------YRTIPKPESTTES
PSEYSSVDVE---------------------------------------------------------------YEPLEEN
LAEVPIALEPRKISRVGLLGGLLPPAGLSHGPRPLYPNTENRP-------IDL-E-YTVKVQ--K--VYK---G--NNFT
----TEKTY--AKIHTA-PEGS--LCGKTGL--------AEGTSYILSGTI------RN--NK-----L-----------
--HISYCG-WNVPYKSLTRIQKRGLKW-TYKQ-SC------D-D-CRI----A---------------SC-----YAS--
--A-----CK---YAPRDD----------------N--LCMF----DSSA-----F--------SNSCEVN--HSV--CS
RS---K---KACKWQ--GNRE-F---KQ-CTSRHNGKGNIWP--------------------------------------
--------------------------------------------------------------------------------
--------------------------------------------------------------------------------
-------------------------------------------------------------------------------
>A._car._29:16090
-----------------MSSTTSN-----ALAVLS---------V--IIS--VSIL---------------PVWSC----
-TC-QMK-HPQQHVCDAGFVFRGKV----------LGKSPF---------------------------------------
--------------------------------------------------------------------------------
--------------------------------------------------------------------------------
------------------------------------QSADSFP-------GQF-E-YQIQVQ--R--VFK---D--QMHG
----GIGQE--VKLVTP-ASEA--LCGVTAL--------TLTKVYLITGEV------IN--DQ-----M-----------
--QLSVCN-WVAEWQTVTRPQRQGIKH-LYMK-HC--------ANCMV--------------------QI-----NSP--
--GPISYPLP----QGPLD----------------YFHGCAY----TSYT---HLSIG------VVDCEAS--YAS--CV
QR---H--NRGCSWL--GNHG-Y---QE-CLDKRNAKLQQLTESQKL-----------DSNTISX---------------
--------------------------------------------------------------------------------
--------------------------------------------------------------------------------
-------------------------------------------------------------------------------
>A._car._29:47301
-----------------MEVLLKM-----NMVLLT---------G--VLLPVLGQLEPQN-----------LAAQC----
-SC-PIK-HPQEKICRADIVIQGRV----------VSVEFP---------------------------------------
--------------------------------------------------------------------------------
--------------------------------------------------------------------------------
-----------------------------------GIGKPGMG-------GLL-E-YTIKAI--K--VFK---G--SETT
V---TQGKR--IKMITS-SSSQ--KCGVTEM--------ETGELYLLTGLE------LE--GE-----I-----------
--FFSLCE-WVQRFRDLTPDQRLGLRS-EYNV-GC------G-F-CLI--DQR----------------------DNN--
-VPGIHDNPS----A-SGN-------------------ICYH----DPLG---SA-HLM-----IEDCESL--FSK--CV
PQ---EAEGNTCVWT--ESKR-Y---NK-CVAKRLRRHTAMQARSLRR----------MSRQQGG---------------
--------------------------------------------------------------------------------
--------------------------------------------------------------------------------
-------------------------------------------------------------------------------
>Cenolia_sp._34:9685
-----------------------------MKVLVI---------F--LVF--CSLQ---------------ASLAC----
-YC-SLD-HPQKKFCKADYAIRGRI----------ISKEKV---------------------------------------
----------------------------------------------------------------------YPQTKPTLSP
TDETTPPPVV----------------------------------------------------------------------
--------------NFAEPVGFGPVGFGEMADNPSLPGDSKRP-------IAI-K-YLVRVE--K--IYK---G--KDL-
----MPEKK--VEIITP-PTDS--LCGITNL--------EVDSVYLLSGRK------WE--DD-----L-----------
--RIETCG-WIAKYDDLTRRQRQGLKK-TYH--NC------D-D-CQI----Q---------------LC-----YGP--
-------YCP----TKLQE----------------S--LCMW----DSSG---L----------YEDCEGK--YAH--CM
EN---K--RGKCIWN--GKSD-Y---KA-CKAKREAEKDARMP-------------------------------------
--------------------------------------------------------------------------------
--------------------------------------------------------------------------------
-------------------------------------------------------------------------------
>Peniagone_sp._42:17799
----------------------------------M------------VTV---------------------DANRC----
-NC-PVK-HPQQKFCEADFVFVATV----------RGVVKV---------------------------------------
--------------------------------------------------------------------------------
--------------------------------------------------------------------------------
--------------------------------------------------DNFLI-YDMQVSHQK--VFK---G--EEFL
D---QADQY--TSVFTD-PRGV--LCGWANL--------VHREKYLISGKM------VD--GQ-----F-----------
--EISHCD-WITEWKDISPNQIDYLKRGKYAD-QC------DNG-CNL----V---------------GVYSAHHTDM--
--N-DDVNTY----HEQQL--------SGKWSR--Y--HCTF----NPVT---SWKYM------KYDCETE--FAF--CA
QD---V-VTGTCMWK--NNES-Y---KE-CFNNRETAWVFHHDRE-------------AAFTSMR---------------
--------------------------------------------------------------------------------
--------------------------------------------------------------------------------
-------------------------------------------------------------------------------
>Peniagone_sp._42:7105
-----------------------------------------------------------------------VADAC----
-MC-MPE-HPQQKYCKADFVLKGVI----------MDKTNV---------------------------------------
----------------------------------------------------------------------QDDQWNITE-
--------------------------------------------------------------------------------
-----------------------------------MVPRSVKG-------DFL-T-YYVQVD--R--LFK---G--QNGA
DI--NSAGI--IEITTP-RSAS--LCGNVEL--------EKGRTYLLSGKI------EN--GT-----F-----------
--IMNLCD-WVVAYRDMTNKQRQSVRF-FFKQ-NC--------QICEI----T---------------PC-----FSK--
------QHCE--QEDVNVP----------------N--SCTY----DMTN---FMSG-------SADCEGK--YSR--CI
RS---S--DGICRWA--RSSP-M---KD-CMRLRT---------------------------------------------
--------------------------------------------------------------------------------
--------------------------------------------------------------------------------
-------------------------------------------------------------------------------
>Abyssocucumis_sp._43:17791
-----------------MKVGLLA-----ILVTLA---------MVIDAS-NSSGP---------------SPGGC----
-NC-PDK-HPQQKFCDDSLVIKGTI----------VDISTD---------------------------------------
----------------------------------------------------------------------EGHGRGMM--
--------------------------------------------------------------------------------
--------------------------------------------------GMMDMLIEVRIE--E--VFK--SG--DDEL
----GPDST--VYLHTY----G--MCRLEMML-------KIGQEYILSATD------VYQPGY----YV-----------
--VMRGCS-WIQKWNTVTREQRDGLQR-VYH--NC------G-R-CEV--TKT-------------------MTPYTV--
--FADYSFLE----PSPLG--------EGEPRV--S--YCFH----NQQM---ALTMDN-----YVDCEML--YSA--CV
PK---V---ETCGWS--ETRE-Y---KR-CMKRRVTG---------------------GRRPGKKEKTP-KRIRKPKGAR
RHETPALX------------------------------------------------------------------------
--------------------------------------------------------------------------------
-------------------------------------------------------------------------------
>Abyssocucumis_sp._43:18141
-----------------MAKFTAT-----IVAGIL------------GLV---NIA---------------VVLSC----
-NC-DVK-HPQTQYKEADFVVKAKV----------MGKYRD---------------------------------------
----------------------------------------------------------------------QEGPESSIG-
--------------------------------------------------------------------------------
------------------------------LV------------------SFL-E-YEVRVS--K--MFK---G--RRL-
----FADNV--VSMYTP--EGS--SCGIKSM--------KPGRNYLISGHH------DE--DA-----F-----------
--YLSVCS-WVEEWSTLTKEQKKGLKA-PYAS-RC--------KKCNV----P----------SVSGPEL-----FMA--
-LIDPRAPAG--LQAPPPK----LYSLSGLWTS--SEGHCTY----NPVD---SWQFP------TSDCETL--FTY--CM
QD---S--KKQCAWQ--LNRN-Y---KD-CFIDRETAWAKKEVRRSTLRGRTGIMRLGNNMVQCSLQMP-ETLFHECMRS
EVARIVTQFL----------------------------------------------------------------------
--------------------------------------------------------------------------------
-------------------------------------------------------------------------------
>Abyssocucumis_sp._43:12831
-----------------MSTGAKF-----LLLTVV------------SAL---CAQ---------------IVFSC----
-MC-MPA-HPQTDFCNSPFVMRGKI----------MKRTPV---------------------------------------
----------------------------------------------------------------------NSTIDPTRL-
--------------------------------------------------------------------------------
--------------------------------------------------IKI-V-YSIQPR--P--IYR---N--KGNS
ITL-TEGVV--VNVTTS-GYQS--ACGVTNM--------ELGDSYLVTARE------IN--GE-----L-----------
--ITNLCS-WNAPFDDVNPSQRKMLNG-AYPR-QC-----SEAPQCEV--------------------------------
-----RKYCG----APQPS----------MCEQ-FD--GCTY----R-----------------DDDCNVE--HSY--CS
RR---N---QGCTWR--NIKRGY---KA-CMREERV--------------------------------------------
--------------------------------------------------------------------------------
--------------------------------------------------------------------------------
-------------------------------------------------------------------------------
>Abyssocucumis_sp._43:15498
------------------MQLQIF-----AVVFLG---------S--LLV--------------------QVIEGC----
-TC-GLS-HPQEMYCRADYVMRAKI----------VSKEWR---------------------------------------
----------------------------------------------------------------------PLHQETTTVP
PSTDSDDVQL----------------------------------------------------------------------
------------------------------APWLEEPLAAAWKPNPDMFTELI---YTVYVE--K--IYK---G--EGFI
----TPKHL--VKVKTA-PDGA--MCGATGL--------TEKKRYILSGQI------MD--GE-----L-----------
--RVGLCN-YVEEYSMVTKRQKQGLKY-HWKK-EC------G-E-CTP----V---------------TC-----YPY--
-----WDFCT----QPITK----------------D--TCRW----EMTA---T----------DYQCEAE--YAR--CA
RN---K--HGNCNWY--GKKD-F---RD-CQKQRAR----------------------ADAQDAP-FLP-----------
--------------------------------------------------------------------------------
--------------------------------------------------------------------------------
-------------------------------------------------------------------------------
>M._int._45:5369
-----------------MAKLSTV-----LAICVG---------I-------FNLS---------------LIFAC----
-NC-EVK-HPQTQYKEADFVIKAKV----------LSKHRD---------------------------------------
----------------------------------------------------------------------SQGPESSFA-
--------------------------------------------------------------------------------
------------------------------FI------------------TFL-E-YQVKVA--K--IFK---G--RRRF
S---PDVQV--QSLYTP--EGG--SCGIRSL--------KPGRNYLISGYH------EN--GA-----F-----------
--YLSVCS-WVEEWSALTKEQKKGLKS-KYAT-QC--------RKCEV--PIV----------------------TGSEL
VMTLIDPSVPQGLVTPPRK----LFSLSGLWANEPG--TCTY----NPVD---SWQYP------TSDCETL--FTY--CT
KE---T--IEGCAWQ--INNK-Y---KD-CFVDRETAWVKREVKRSTLRGRTGSMKLGSQRLGCSLETP-DEEFDVCIRN
EVEKIVTQFLX---------------------------------------------------------------------
--------------------------------------------------------------------------------
-------------------------------------------------------------------------------
>P._mos._46:16088
-----------------MIKLHTI-----AAIFVF---------C--VGF--ISLD---------------LTIAC----
-NC-EVK-HPQTQYKEAKFVVKAKI----------LSKYRD---------------------------------------
----------------------------------------------------------------------QEEQSSYAI-
--------------------------------------------------------------------------------
--------------------------------------------------SYL-E-YQVRIL--K--IFK---G--RRI-
----LNSET--VSMYTP--EGH--SCGIKSM--------KPGKNYLISGHY------SE--DR-----L-----------
--ILNVCS-WVEEWSALTKEQKKGLKS-KYTT-NC--------RKCDI--PSV----------------------SGPEL
VMALIDPSAPKDLNMPEPK----LFSLSGLWTSEPG--NCPY----NPVD---SWQYP------TMDCETK--YTY--CS
QD---S--GKKCGWE--INNK-Y---KN-CFIDRETAWVKREVRRTTMQGRTGLTRVGERSLGCSVDLD-DEEFDVCIRI
EVERIVTQYLX---------------------------------------------------------------------
--------------------------------------------------------------------------------
-------------------------------------------------------------------------------
>P._mos._46:16214
------------------MQFVLV-----LSVSVV---------A--ALM-----M---G-----------NAEGC----
SSC-QIQ-HPQSYFCSADFVIRGTV----------TEQYSI---------------------------------------
----------------------------------------------------------------------YDEDSSSTDY
LIYKAYSSSS----------------------------------------------------------------------
-------------------------------------ILIEGP-------QQI-V-YTVKIE--K--RYK---G------
--TYLPKES--VNITSD--IDR--HCGFAKM--------NINDNYIIAGRV------SY--GN-----L-----------
--LLWPCD-YYRRSDQITKRQRLGFKR-YYKK-TC------D-K-CLV--------------------------------
--CSIQQGCD--YSYTDSD----------------D--ACAF----PSDDLSYIYDASLGSSFADISCEYK--FAR--CD
KN---K--NGYCAWK--GRKD-Y---RK-CKRGREIERQHAX--------------------------------------
--------------------------------------------------------------------------------
--------------------------------------------------------------------------------
-------------------------------------------------------------------------------
>Stichopus_sp._12:13479
----------------------------------E------------VLA------------------------DC----
-PC-FPK-HPQQHFCESDFVIKTTV----------KVLEVA---------------------------------------
----------------------------------------------------------------------LPNGHNLSN-
--------------------------------------------------------------------------------
------------------------------------AELNRLPPELINTAAKL---WKFQIS--H--VYK---G--KSFL
----FPGIS--VQVHTP-LFDG--QCGVNHL--------QEHEHYVIMGTL-----ETD--GK-----L-----------
--KFDFCN-WHRKWEDVTARQRKGLRK-TYKD-NC------G---CHV----H---------------TCG-I--GSK--
--------CG----DRERQ--------FHK--------VCDW----DPF---------------QGACHNK--HAA--CV
LV---D--KERCQWK--YPTE-H---KD-CSPTPR---------------------------------------------
--------------------------------------------------------------------------------
--------------------------------------------------------------------------------
-------------------------------------------------------------------------------
>Stichopus_sp._12:22303
-----------------METVASL-----SVLLLL------------IVM--TGDH---------------RVNSC----
-QCSPPN-HPQERFCKAQYVLIGRI----------VERLEE---------------------------------------
----------------------------------------------------------------------YDNDFPQYPI
PSNNMYIPGD---------------------------------------------------------------DLVQLPI
ATEPMPEGPFPSGRIPVLRKVQPPREHPVLPPIMVNDGYWEQR-------GKL-K-YVVQVE--K--VFK---G--KERI
----LRNSK--VVIQTD-LSSS--KCGMTNL--------NLEERYLLSGSF-----NEE--DE-----P-----------
--SIYLCD-WVERTTELTKTQRRGLRH-LYSK-YC------D-S-CRI----E-------------MGSF-----YLP--
--------RE------TEG-----------K----T--VCSY----NANL-------YS-----AGDCEAK--YSS--CV
LR---P--NGTCGWY--KGKD-F---KM-CRKNSYLRSHQRL--------------------------------------
--------------------------------------------------------------------------------
--------------------------------------------------------------------------------
-------------------------------------------------------------------------------
>Stichopus_sp._12:25316
--------------MLIQRLLAAM-----ITLSSF---------P--VML--CSNMGVHR-----------GTGGC----
-DC-PSR-HPQQKFCDESLVVKGTI----------TRIGNA---------------------------------------
----------------------------------------------------------------------EVTGHHADG-
--------------------------------------------------------------------------------
---------------------------------------GGMN-------MDM-V-IGVTVN--E--VFK---G--NETM
----LLEDT--IFLHTY----G--MCRFEMML-------QVGEVYLLSAND------IYQPGY----YM-----------
--TLRGCS-WAQSWETVTREQLNGLRR-DYH--NC------H-L-CEV--SNT-------------------LNTHNV--
--FDDYSFLE----EQPAA--------D--QQI--G--SCFH----NRQM---GMIMRH-----YEDCETL--YSA--CV
VR---N---DQCEWL--ENRE-Y---RK-CMKKRKKGQKGRKGKGGRPW---------RHHKQNHGNHH-GRVRGETTG-
--------------------------------------------------------------------------------
--------------------------------------------------------------------------------
-------------------------------------------------------------------------------
>Stichopus_sp._12:38802
----------------MAMTRVVL-----LVALVM-----------------LCLE---------------SAFSC----
-MC-MPQ-HPQTDFCNSDFVFRGKI----------LSKTPV---------------------------------------
----------------------------------------------------------------------YGGF------
--------------------------------------------------------------------------------
--------------------------------------NPNTP-------SKI-V-YGVEVN--G--AYR---N--VGSS
LIL-KAEDK--INVTTS-GFQS--TCGIVNM--------EIGNRYLITAKE------IA--EK-----V-----------
--IANLCS-WNVPMNQVTTSQKKLLRG-KFFG-EC---SRPR-S-CQI----R---------------KH----------
--------CG----APNIT--------MCGE-F--T--GCTY----NQ----------------DDDCFVQ--HSY--CT
MV---H---SSCGWL--NFTKRF---NN-CNQ------------------------------------------------
--------------------------------------------------------------------------------
--------------------------------------------------------------------------------
-------------------------------------------------------------------------------
>Stichopus_sp._12:5570
------------------MQLHVV-----LSVLLG---------A---VW-----L---R-----------LTDGC----
-SC-LPT-HPQSQYCYSDYVMRVKI----------ISKEIV---------------------------------------
----------------------------------------------------------------------YPDVVQETTT
TVPTQSTQGL----------------------------------------------------------------------
------------LPPEVRLAPWLSEPFSAARRGPPDMHNPMIP-------TDV-L-YTVYVE--K--IYK---G--EDFI
----SVKQL--VKIRTA-PFDS--LCGVTGL--------TLRKRYVVSGSV------QQ--GE-----L-----------
--HFGICN-YIQQYSEVTRRQKQGLKY-HWKK-GC------S-E-CDV----M---------------PC-----FGF--
-------SCQ----PGAIP----------------D--ACSL----DVME---R----------DFSCKVD--YAR--CS
RD---D--RGECSWY--GKKD-F---RA-CQRESGIPIDRSSPVLP----------------------------------
--------------------------------------------------------------------------------
--------------------------------------------------------------------------------
-------------------------------------------------------------------------------
>C._gig._AF321279
-----------------MRQYNFL-----LFLVLT---------V-------LCVR---------------SAHSC----
-MC-DFT-HPQNNFCSADFVIKATI----------VKEELK---------------------------------------
----------------------------------------------------------------------FGDESM----
--------------------------------------------------------------------------------
--------------------------------------GIPFP-------LQK-N-YTVQFK--KRDIFK---G--SSL-
--L-GSSDT--LVIKTS-GTPW--NCGET-F--------TLNKEYVISGFV------SD--GE-----F-----------
--FTNNCQ-WNPEYLTLEPHQRRGIRY-MYEQ-GC--------N-CTI----H---------------HC-----RGE--
--N-----CD----FPQSL-----------NPD--Q--TCIW----PGSY--------N-----TNDCYAK--YGF--CL
PD---I--FGVCYWK--QNRM-L---GG-CLQREGGVLP-----------------------------------------
--------------------------------------------------------------------------------
--------------------------------------------------------------------------------
-------------------------------------------------------------------------------
>Asteropsis_sp._29:24736
--------------------MRAM-----CFVVFV---------S--VLL--ACMT---------------GSNAC----
-SC-MRG-HPQDHFCRSAFVVKASV----------VSRQYI---------------------------------------
----------------------------------------------------------------------YKPTPQPATE
PPSESSEYSS----------------------------------------------------------------------
-------SVLDEESNSTQVHLPEGLQNRPPAGLLAPMAMNDFPPSTREDNRPINLEYTIKVE--K--VFK---G--DNYL
----MERTL--AKIYTP-PYDS--LCG-IDL--------ANDVSYIIAGSF------YN--NE-----L-----------
--RFSLCS-WVVPYKSLTRIQRRGVKM-MYKK-TC------G-D-CTI----G---------------NC-----YGS--
--T-----CK---FVPDDS----------------N--RCML----DILS-----M--------GNSCEEQ--HSF--CA
RS---R---KSCKWQ--RNRD-Y---KQ-CQSRGDFSGVL----------------------------------------
--------------------------------------------------------------------------------
--------------------------------------------------------------------------------
-------------------------------------------------------------------------------
>Astropecten_sp._27:22182
-----------------MGPQGAH-----LSCFLM---------Y--AIV--GLAI---P-----------TVFGC----
-FC-QPA-HPQTQFCNADAVIVGRV----------RSKQNV---------------------------------------
--------------------------------------------------------------------------------
--------------------------------------------------------------------------------
---------------------------------------SDYP-------NRI-INYNVRVQ--M--IKK---G--EQQI
HQLWDAQTK--QLVLNSTDTNS--TCGVPWL--------KVDQQYVLTVMV------QD--GE-----A-----------
--FLHFCH-FHRAVSELTATQRRGINI-VYEL-GC-------AVQCQV---------------------------HTC--
---PNPASCPRIQQNDM---------------------TCVH--GYGQS---------------YKDCYYH--HGY--CK
VN---S--SGKCTWR--TDSA-F---DV-CFNEEIQNS------------------------------------------
--------------------------------------------------------------------------------
--------------------------------------------------------------------------------
-------------------------------------------------------------------------------
>P._min._PMI_008536.1
---------------MATFSSSDV-----SGCLFL------------LMMIASHLE---------------HVAAC----
-SC-LPQ-HTQHHFCNSHFVIKARI----------KSEKML---------------------------------------
----------------------------------------------------------------------VKKGYDAHN-
--------------------------------------------------------------------------------
---------------------------------LQKLPLPVLT-------SAQ-RSYKLWVR--E--VYK---G--HQFI
----AVGSH--PEIVTS-YYES--MCGVADL--------EVGKTYVIMGLL------TD--TK-----L-----------
--KFTNCN-WREPWSQLSKHQRRGLRY-WYEK-NC------D-S-CQI----D---------------TCGK---FSP--
--------CG----QQEKE----------RAEQ-GD--SCFW----DPM---------------TDQCHNL--HSS--CV
RH---D--GGACKWF--QTHE-LMTRHN-CTRPIHKMP--------------------RHNHVIP---------------
--------------------------------------------------------------------------------
--------------------------------------------------------------------------------
-------------------------------------------------------------------------------
>P._min._PMI_010569.1
-----------------MFPHLKI-----LVLCLI---------L--PLA--MVYG---------------DSDNCQIHH
DPC-GCQDHPQQIVCEAQFVILGKI----------VSKRLT---------------------------------------
-------------------------------------------------------------------------PQIDPL-
--------------------------------------------------------------------------------
---------------------------------------FGRI-------DTA-H-YEVNVT--A--VFK---G--FGN-
----VASDN--LIIQRS--IMD--ECQLPGL--------DVGDKYVITGRK-------D--GE-----W-----------
--RSDGCQ-WNAKWVELTSFQQQGLLNGAYLE-NC------N-L-CEI---------------------------STD--
-RFRLASTAR--LVSAAGK-------------------TCSF----T-----------------YISCDGQARFKKESCV
RC---A-DQQDCSWV--RNDG-Y---EN-CYNTNTLPEILKRFIY-----------------------------------
--------------------------------------------------------------------------------
--------------------------------------------------------------------------------
-------------------------------------------------------------------------------
>P._min._PMI_017766.1
-----------------MGPSTVL-----LVSFFM--------------L--GLVL---P-----------SVLSC----
-MC-QPT-HPQRQFCRADLVIIGRV----------QTKLFL---------------------------------------
----------------------------------------------------------------------HGPPDPSIL-
--------SG----------------------------------------------------------------------
-----------------------------------------QP-------TIV-S-YKIHIT--S--VKK---G--HGYA
GQLWNVQDN-ELVVNTT-ARNV--SCGVPWL--------EVGQRYLLTVNV------VN--GK-----A-----------
--SLQFCH-FHRPYSELTTMQRRGING-VYNR-GC------APQ-CQI---------------------------YTC--
---RPYAYCP--PTTPNDI-------------------TCIH---GNSDT--------------HEDCYYH--HGY--CM
AK---P--TGKCAWK--TTPI-F---DA-CVSSK----------------------------------------------
--------------------------------------------------------------------------------
--------------------------------------------------------------------------------
-------------------------------------------------------------------------------
>P._min._PMI_017767.1
---------------MCNIATGIK-----ILAVAA---------T--IAS--FQTV---E-----------STASC----
-NC-TRI-HPQQHFCTANYVIRGRV----------VLIQWQ---------------------------------------
----------------------------------------------------------------------LIPDLDTEST
TVTETLTNPT--------------------------------------------SYMTSNPLTQGPEATGKEAEKSTALP
SSQDQDQNEFIDAMPAHRHNNQRANRKDKRLLKNRIINQEPWN-------YEI-I-YIITIQ--T--VYK---NVGGDSL
----IEGEE--LELKSPYPGMG--FCGV-EL--------RAGKSYLLAGGE-----------A-----G-----------
--QINMCD-WIQEYRHISKLQKRGLKN-NYGQ-LC------D-M-CQI----M---------------TC-----GNP--
-------ECT---SDLPST-------------------TCVY----LPPH---DDHIQHGIGYHDNDCIAR--HSR--CY
AK---GRKADKCDWM--KSSD-M---KN-CQRKGRRNKN-----------------------------------------
--------------------------------------------------------------------------------
--------------------------------------------------------------------------------
-------------------------------------------------------------------------------
>P._min._PMI_018056.1
-------------MEVVFQTSVWL-----WMGVLL------------VLGQMEPQN---------------LAAQC----
-SC-PIK-HPQEKICRADIVIQGRV----------IEVQSS---------------------------------------
-----------------------------------------------------------------------GTGHSAMG-
--------------------------------------------------------------------------------
--------------------------------------------------GLL-E-YTIKAT--K--VFK---G--SESI
V---SRGKR--IKMITS-SSAG--KCGVTEM--------EMGELYILTGLE------LE--GE-----V-----------
--FFSMCE-WVQQFQDLTFDQRIGLRS-GYIL-GC------G-F-CLI--DQQ----------------------DNS--
-IPGIHDNQS----SVTGN-------------------ICYH----DPLG---SAHLM------IEDCESL--FSK--CV
PQEDME--ENRCAWT--ESKR-Y---NK-CVAKRLKRHQAMQIKSHKK----------LDGKKDG---------------
--------------------------------------------------------------------------------
--------------------------------------------------------------------------------
-------------------------------------------------------------------------------
>P._min._PMI_018057.1
-----------------MFPHLKI-----LVLCIL---------P--MAT-VYGDSYDCQI----------HQDPC--G-
--C--QD-HPQEIVCEAQFVIKGKI----------VSKHFT---------------------------------------
-------------------------------------------------------------------------QERDPL-
--------------------------------------------------------------------------------
---------------------------------------FGRI-------HTA-H-YEVNIT--A--VFK---G--IGIV
TS---------DNLIIQ-RRME--KCDRRGL--------DVGDNYIITGHT------DFITGE-----L-----------
--RSHGCQ-WNAKWTKLTSFQQQGLINGAYLE-NC------N-S-CEI----S----------------------TDL--
--LRMASYGR---KVSAAG----------------K--TCTF----N-----------------YRSCEGQAHYKKRSCV
RC---G-NQQDCSWV--RNDR-Y---EN-CYNTNTLPEILIY--------------------------------------
--------------------------------------------------------------------------------
--------------------------------------------------------------------------------
-------------------------------------------------------------------------------
>Democrinus_sp._14:6949
--------------------MKVL-----VILLVF-----------------CSLQ---------------ASLAC----
-YC-SLD-HPQKKFCKADYAIRGRI----------ISKENV---------------------------------------
----------------------------------------------------------------------FPHVDPTTNA
PSSETTPATA----------------------------------------------------------------------
----------AAVVNFAEPFGYGPVGFGGMDDKFDLPGASKRP-------IAI-K-YFVRVE--K--IYK---G--KDL-
----MTDKK--VEIITP-PTDS--LCGVTDL--------EVDSVYLLSGRK------WE--DD-----L-----------
--RVETCG-WTAKYDDITRRQRQGLKK-NYN--NC------D-D-CEI----T---------------LC-----YGP--
-------YCP----AKPEQ----------------G--LCMW----DSSG---L----------YDDCESK--YAY--CM
QN---K--KGKCIWN--GKAD-Y---KT-CKAKRED----------------------DKNSRLP---------------
--------------------------------------------------------------------------------
--------------------------------------------------------------------------------
-------------------------------------------------------------------------------
>Isometra_sp._36:14903
-----------------MKLLVTL-----LVVCSL--------------------Q---------------LSLAC----
-YC-SLD-HPQKKYCKADYAIRGRI----------ISKENV---------------------------------------
----------------------------------------------------------------------YQHVEPTTKA
PVESVTSPAM----------------------------------------------------------------------
---------------VRFAEPVGFGGPVGFGSLDDKPMDPKRP-------IAI-K-YFVRVE--K--IYK---G--KDL-
----MTDKK--VEIITP-PTDS--LCGVANL--------EVNSVYLLSGRK------WE--ND-----L-----------
--RIETCG-WIAKYDDLTRRQRQGLKK-NYN--NC------D-D-CQI----Q---------------LC-----YGP--
-------YCP----SNYQE----------------G--LCMW----DSSG---L----------YEDCETK--YAY--CM
EN---K--RGKCIWN--GKTD-Y---KT-CKTKRDAEREARLP-------------------------------------
--------------------------------------------------------------------------------
--------------------------------------------------------------------------------
-------------------------------------------------------------------------------
>I._viv._36:19824
-----------------------------SFFLIL------------ILF--LGAK---------------ITEGC----
-NC-SPL-HPQQQFCDADFVIRGRI----------VGKKDS---------------------------------------
----------------------------------------------------------------------FLPLNNQLD-
--------------------------------------------------------------------------------
----------------------------------------SGD-------NYI-D-YNVTVE--R--LFK---G--HRYI
----KIQTN--IDITTA-KDGG--GCRMNDL--------NVRDTYLFAGKG-------K--TI-----F-----------
--EIKSCD-WVIGYKKLSRKQRQGVRH-MYKQ-YC------N-S-CNI----S---------------PC-----YDE--
------KSCN----QVDSN-------------------TCMW----DLSS---VMYG-------DLDCESI--YSR--CL
RT---A--QGTCKWL--RSKE-V---RN-CLEGRKRARLSRMINPX----------------------------------
--------------------------------------------------------------------------------
--------------------------------------------------------------------------------
-------------------------------------------------------------------------------
>Oligometra_sp._13:14134
MHTGGFLDRFLYFKHNNMNGFVVL-----RFLFLL------------VTI--LDAK---------------AVSGC----
-NC-SPL-HPQQQFCDADFVIRGRI----------VGKKDS---------------------------------------
----------------------------------------------------------------------FLPLNNQLD-
--------------------------------------------------------------------------------
----------------------------------------SGD-------SYI-D-YNVTVE--R--IFK---G--HKYM
----KIQTN--IDITTA-KEDG--RCGINDL--------KVRDTYLFAGKG-------K--SL-----F-----------
--EIKSCD-WVIGYKTLSRKQRQGVRH-MYKQ-YC------N-S-CNI----S---------------PC-----YDQ--
------KSCN----QVDSN-------------------TCMW----DLSS---VMYG-------DLDCESI--YSR--CL
RT---A--EGTCKWL--KSRD-G---RK-CLEGRRRARLSRMINP-----------------------------------
--------------------------------------------------------------------------------
--------------------------------------------------------------------------------
-------------------------------------------------------------------------------
>I._viv._36:22830
---------------MMMDSFLVF-----CGCLLF---------A--GLI--EAGS---------------MGSEC--G-
QTC-SPK-HPQEQYCEADFVIRAVV----------ESRNYT---------------------------------------
----------------------------------------------------------------------AREGMPDMD-
--------------------------------------------------------------------------------
---------------------------------TGMEGDMPFN-------YHI-I-YTVQIE--K--VFK---G--ASYF
----SEGME--IYIKTE-ADNN--MCGIGNL--------MNRKSYLISGQK------EE--DI----ML-----------
--NINGCN-WVTEFKKLTSAQRSGVKR-QYGE-NC------N-S-CEI----E---------------ACN----KSK--
--------CK----PSAKT-------------------RCAY----NPAA--------------TTACHVN--FSY--CV
LK---K--NGVCKWE--KKRDEM---KD-CLRANTK--------------------------------------------
--------------------------------------------------------------------------------
--------------------------------------------------------------------------------
-------------------------------------------------------------------------------
>Oligometra_sp._13:27496
-----------------MSNFGIISCLATLFVFML------------ELQ---------------------VIFGC----
-QCGMPK-HPQTSYCESDYVIKAKV----------IEKTKF---------------------------------------
----------------------------------------------------------------------KDPDYVEPTE
DTLYPSWDNI----------------------------------------------------------------------
-------------------------------WGGGMDQYVPEA-------HKI-K-YTVYVE--K--VYK---G--EQYA
----ARKTK--IELETS-ASSG--ICGITYL--------KEGERYLIGGVL------DDDTKE-----F-----------
--NIALCNTWIAKFEDVTKSQRQGIKR-FYKK-YC------N-Q-CSI----L-------------SGDI-----FFP--
--------PN----TPAKM-----------R----R--ICGY----SPFN-------MP-----DEDCEQN--FSA--CV
RQ---P--DGSCDWM--KGKS-F---KQ-CLKARKEQKKQRKGKF-----------------------------------
--------------------------------------------------------------------------------
--------------------------------------------------------------------------------
-------------------------------------------------------------------------------
>Oligometra_sp._13:28844
----------------MMDSLFVY-----TVLLIV---------SVSLSFACHRYI---------------AADSN----
-FY-VHK-HPQEHFCEADFVLRGRI----------ISSRQV---------------------------------------
--------------------------------------------------------LYNSSNGQLFFEESFEGGDVESLN
NRPNVSLEHH----------------------------------------------------------------------
--------------------------------------DVIKR-------GTI---FKISVR--N--VYK---G--FDHV
----NDNSE--TEVFTT-ANTN--LMSRK----------KARKTYVMTGFVHRSSIPME--YSHCSWLFERNRNPFVDGY
LNFLSGCS-WMDEWKRLTQEQRVAISR-YYKR-NC------R---CEI--------------------------------
--------VR----CHGRQ-----------WDP-HN--YCSG----DIKR---ANRGYGCTMNLANEIQAL-SRQV--CV
RR---K--GEQCRWF--TVPT-----KE------------------------------ADETQQP---------------
--------------------------------------------------------------------------------
--------------------------------------------------------------------------------
-------------------------------------------------------------------------------
>Oligometra_sp._13:37458
-----------------MKLLVTV-----LVVCSL--------------------Q---------------LSLAC----
-YC-SLD-HPQKKFCKADYAIRGRI----------MSKENV---------------------------------------
----------------------------------------------------------------------YQHMEPTTKA
PVESETTPPM-----------------------------------------------------------------VRYAE
PVGFGGPIGFGALDDKPI--------------------DSKRP-------IAI-K-YFVRVE--K--IYK---G--KNL-
----MTDKK--VEIITP-PTES--LCGITNL--------EVDSVYLLSGRK------WE--ND-----L-----------
--RIETCG-WIAKYDDLTKRQRQGLKK-TYN--NC------D-D-CQI----Q---------------LC-----YGP--
-------YCP---SKYQQG-------------------LCMW----DSSGL-------------FEDCETK--YAY--CM
EN---K--RGKCIWN--GKVD-Y---KT-CKTKRDA----------------------EREARIP---------------
--------------------------------------------------------------------------------
--------------------------------------------------------------------------------
-------------------------------------------------------------------------------
>Oligometra_sp._13:66792
-----------------MAITTHL-----LFFLGL------------IFI--SSFC---------------VVKSC----
-TC-LPA-HPQEHFCKSNFVIRAKV----------VPQYSK---------------------------------------
----------------------------------------------------------------------AGYSIFTKRH
KNDVILPTVP----------------------------------------------------------------------
-----------------------------------SSGSSNVD-------EAY-KHWKVRVK--K--VYK---G--AEFI
----ANGAQ--VNLYTA-KFGS--LCGVTTL--------EEGEQYLFMGTL------QN--GQ-----L-----------
--HFTLCN-WHAKWDTITKKMRKGLRY-QYQS-NC------D---CQI----S---------------TCG-L--FDK--
--------CD----ERIHT--------KQGD-G-----ACVW----DAW---------------EGGCESK--FST--CI
VH---D--DGRCAWH--RSPE-L---SR-CRKSEITKD------------------------------------------
--------------------------------------------------------------------------------
--------------------------------------------------------------------------------
-------------------------------------------------------------------------------
>Oligometra_sp._13:99263
-----------------MDNFVVF-----CGCILF---------A--ALS--DAGS---------------MGSKC--G-
FNC-SPK-HPQELYCEAEFVIRGVV----------ENRNYT---------------------------------------
----------------------------------------------------------------------TREGMPEMG-
--------------------------------------------------------------------------------
---------------------------------TGMEGDMPFN-------YQI-I-YTVKIE--K--VFK---G--PEYF
----SDGME--LHIKTE-ADNN--MCGIGNL--------MNRKSYLISGQK------ED--GT----MF-----------
--NINGCN-WVTEFKKLTSAQKTGVKR-HYGL-NC------N-S-CQI----E---------------ICN----KTK--
--------CK----SSLKT-------------------RCAY----NPSV--------------SGTCYER--FSY--CV
VK---K--NGVCKWD--KKRDEI---TE-CLIKANTK-------------------------------------------
--------------------------------------------------------------------------------
--------------------------------------------------------------------------------
-------------------------------------------------------------------------------
>Promachocrinus_sp._37:4393
--------------MNMMDSFLVI-----CGCLLF---------A--GLI--EAGS---------------MGSEC--G-
SNC-SPK-HPQEQYCEADFVIRGVV----------ASRNYT---------------------------------------
----------------------------------------------------------------------SREGMPEIE-
--------------------------------------------------------------------------------
-----------------------------------DGMDMPFN-------YYL-V-YTVQIE--K--VFK---G--ASYF
----SEGMD--IYIKTE-ADNN--MCGIGNL--------MNRKSYLIAGQK------EE--GT----ML-----------
--NINGCN-WVAEFKTLTSAQKTGVKR-KYGE-NC------N-S-CEI----E---------------VC-----DKS--
--Q-----CK----SSTKT-------------------RCAY----NPAA--------------TASCHEK--FSY--CI
LK---K--NGVCKWD--KKRNEM---KD-CLRADAK--------------------------------------------
--------------------------------------------------------------------------------
--------------------------------------------------------------------------------
-------------------------------------------------------------------------------
>P._aus._33:10963
-----------------MANSGII-----LCLATL---------C--VFM--LELQ---------------VILAC----
-QCGMPK-HPQKSFCESDYVIKVKV----------IEKTKF---------------------------------------
----------------------------------------------------------------------KDPSYIEPTE
DTLYPSFDIW----------------------------------------------------------------------
---------------------------------GGYDTYVPEA-------HKI-K-YTVYVE--K--VYK---G--EQYT
----SRKAK--IELETS-ASSG--ICGITYL--------KEGERYLIGGVL------DDDAKE-----F-----------
--TIALCNTWIEKFEDVSKGQRQGIKR-IYNK-YC------D-Q-CAI----E-------------AGDI-----FFP--
--------PG----VPAKM-----------K----R--ICGY----SPFN-------TP-----DTDCEKN--FSA--CV
RQ---P--DGSCGWM--KSKN-Y---KQ-CVKSRNDQKKKQRRGKF----------------------------------
--------------------------------------------------------------------------------
--------------------------------------------------------------------------------
-------------------------------------------------------------------------------
>P._aus._33:18589
-----------------MAITTQL-----LTFLGL------------IFI--SSFC---------------VVKSC----
-TC-LPA-HPQDHFCKSNFVIRAKVVPFYSKIRDSIGHSIF---------------------------------------
----------------------------------------------------------------------TKRHK----N
DVLLPTLPSS----------------------------------------------------------------------
------------------------------------GSSNPEE-------PFK-H-WKIRIK--K--VYK---G--EEF-
--I-ANGAE--ASIYTS-IFDS--LCGVTTL--------VEGEQYLFMGML------QD--GQ-----L-----------
--RFTTCN-WHAKWNTITKKMRKGLRY-QYKG-NC------N---CQI----S---------------TCGL---FDK--
--------CD----KRIHT-----------KQA-DG--ACVW----DAW---------------EGDCESK--FST--CI
IH---D--DGRCAWH--RSPE-L---SR-CRKSEVTK-------------------------------------------
--------------------------------------------------------------------------------
--------------------------------------------------------------------------------
-------------------------------------------------------------------------------
>P._aus._33:29919
-----------------MDSFLVF-----GCCLLF---------V--GLI--EAGS---------------MGSEC--G-
FNC-TPK-HPQQKYCEADFVIRGVV----------QKRNYT---------------------------------------
----------------------------------------------------------------------SREGMPEMG-
--------------------------------------------------------------------------------
---------------------------------TGMGGDVPSN-------YYI-I-YTVEIE--K--VFK---G--ASYY
----SMGME--IHIKTE-ADNN--MCGISSL--------MNRKSYLISGQK-------E--GD---MML-----------
--NINGCN-WVTEFKKLSSAQKTGVKR-KYGE-NC------N-S-CQI----E---------------ACDN---KSK--
--------CT----SASKT-------------------RCAY----NPAA--------------KKPCHEN--FSY--CI
LK---K--NGVCKWE--MKRDEM---KD-CLLK-----------------------------------------------
--------------------------------------------------------------------------------
--------------------------------------------------------------------------------
-------------------------------------------------------------------------------
>P._aus._33:5217
-----------------MKLLVTL-----LFVGFV--------------------Q---------------LSLAC----
-YC-SQN-HPQKKFCIADYAIRGKI----------ISKENV---------------------------------------
----------------------------------------------------------------------YQHVEPTTSA
PEASQTSPPP----------------------------------------------------------------------
---------------MVRFAEPVGFGGPVGFGGLEGKPDPKRP-------IAI-K-YFVRLE--K--IYK---G--KDL-
----MTDKK--VEIITP-PTDS--LCGVTNL--------EVNSVYLLSGRK------WE--ND-----L-----------
--RIETCG-WIAKYDDISRRQRQGLKK-NYN--NC------D-K-CQI----Q---------------LC-----YGP--
-------YCP---TKYQKG-------------------LCMW----DSSG---Q----------FEDCESK--YAY--CM
EN---K--RGKCIWN--GKTD-F---KT-CKTKRDAEREARLP-------------------------------------
--------------------------------------------------------------------------------
--------------------------------------------------------------------------------
-------------------------------------------------------------------------------
>P._aus._33:42605
-----------------MNGLVVL-----RLLFLL------------VLF--LGAK---------------ITEGC----
-SC-PPM-HPQQQFCDADFVIRGRI----------VGKKDS---------------------------------------
----------------------------------------------------------------------VLPLNNQLD-
--------------------------------------------------------------------------------
----------------------------------------SGD-------NYI-D-YNVTVE--R--IFK---G--HRYI
----TIQTN--IDITTV-KEDG--RCGVNDL--------NVRDTYLFAGKG-------T--KV-----F-----------
--EIKSCD-WVIGYKKLSRKQRQGVRH-MYKQ-YC--------SSCNI----S---------------PC-----YDE--
------KSCN----QADSN-------------------TCMW----DLSS---RMYG-------DLDCESI--YSR--CL
RT---A--QGTCKWL--RSKE-V---RN-CLEGRKRARL-------------------SRMINPX---------------
--------------------------------------------------------------------------------
--------------------------------------------------------------------------------
-------------------------------------------------------------------------------
>S._pur._WHL22.21965.0
----------------MEMLCQALRRTMMMMLMFM---------V--LLL--SCFLLEAD-----------FVQAC----
-TC-LPK-HPQQHYCDSDYAIRVKI----------FKQKLK---------------------------------------
----------------------------------------------------------------------LPNGQRYEIN
DPEIPDLPIE----------------------------------------------------------------------
------------------------------------VLS---Q-------SHR-E-WSGVIQ--K--VYK---G--FEK-
--L-KHTTT--VNIYSP-FYDS--MCGVGTL--------MNDESYVIMGTF------GH--GG-----L-----------
--NFDFCD-WHHSWKTVTSKQRRGLKY-WYAE-NC------S---CQI----D---------------TCGL---RHP--
--------CG----EAQPE-----------ASP--T--GCEW----DAW---------------HSRCTNQ--HTA--CV
MT---A---QGCQWH--QSKD-L---KQ-CLKAP----------------------------------------------
--------------------------------------------------------------------------------
--------------------------------------------------------------------------------
-------------------------------------------------------------------------------
>S._pur._WHL22.22055.0
-----------------MQLRQAS-----SSSLLL---------C--VLV--LIVT---K-----------MTDAC----
-SC-MPA-HYQTLFCRADAVIEGTI----------KSTSFI---------------------------------------
----------------------------------------------------------------------YGDNAVSNND
VYGSSMDYSY----------------------------------------------------------------------
------------------------------ADLLPPLVLPRYP-------LFV-V-YNVTIK--E--VFK---G--EEEL
----VGMTT--VSVSSA-ANGA--MCGVADL--------QDGEAYILSGFV------WD--GE-----L-----------
--NVGLCSSWVQPVNSLSVFQKRGLKR-LYAK-SC------D-D-CRI--------------------------------
--------CS----AKYDN-------------------DC------LPTE---GCMGSY-----ASPCVRR--NSA--CI
RN---N--KGRCSWK--NSKY-L---RL-C--------------------------------------------------
--------------------------------------------------------------------------------
--------------------------------------------------------------------------------
-------------------------------------------------------------------------------
>S._pur._WHL22.22103.0
--------------------MHLS-----GLVCLL---------V--AML--VCLV---Q-----------DSISC----
-SC-QPS-HPQDHFCRSAYVIRARV----------TTKELI---------------------------------------
----------------------------------------------------------------------YPEPQPEPMA
ESSSFSEVSF------------------------------------------------------------SDSDWGIDNE
GPIMDQSEGLLAASMNLAAMPRLPQVRVPAGLQAPQYMEENRP-------IKL-E-YTVKVE--K--IYK---G--DDLL
----MPKST--AKIATA-AIDA--ACGVTDL--------EVGQVYVLAGTF------YN--AE-----L-----------
--RISSCN-WKEGYKNITKRQRQGIKH-TYKL-QC------G-K-CEI----S---------------PC-----YGR--
-------YCP----TEPVP----------------D--VCMW----DLSH---L----------RDDCESQ--YAY--CS
RD---G--SGQCFWN--GKTD-M---RR-CIRRRAKG---------------------RAQSRGG-FMP-----------
--------------------------------------------------------------------------------
--------------------------------------------------------------------------------
-------------------------------------------------------------------------------
>S._pur._WHL22.22226.0
-----------------MASYLKS-----SSSGIM---------RCCILV--TMVT---------------SALAC----
-MC-QPS-HPQQQYCKANFVLTGHV----------LEKNPI---------------------------------------
--------------------------------------------------------------------------------
--------------------------------------------------------------------------------
----------------------------------DDIQLRGRF-------GQF-E-YVINVD--K--IFK---E--NENL
KKG-ASGFP--LSILTS-PGDS--LCGPKSL--------KIGTKYLIAGSV------VD--GE-----L-----------
--HISACD-WIQEWRDVTQQQKKGIKN-FYSA-YC------S-Q-CTI---------------------------QST--
--MGGFRQTG----GGAAG-------------------GCIY----DPAP---SMVNG------VEDCQAL--YAT--CI
IQ---Q--GQACQWY--HRGNDY---QD-CINRNKPYYHGVETTQS------------VNFPIMDDVMT-----------
--------------------------------------------------------------------------------
--------------------------------------------------------------------------------
-------------------------------------------------------------------------------
>S._pur._WHL22.22247.0
-----------------MEIMGLS-----IYIALC---------SVLLLF--LGAP---------------RAEGC----
-SC-EGA-HPQQQFCRASYVIGARV----------LKREYIPKNPRGLGFSTGLLGSDHAAIEPLGERTRPYPGTGLHRL
PDERLPSEQFGDGGRQLQDLEPLEPLPYPDGLGPPILPEAADPFQNDGLFAPIPQSDGLQPYPQNDGLEPFPQPAGLQPL
QQPEGLQPLPFEGGPEPLGQPEGLLPLPHPEGLQPLPEEPHTHEALPPLPLPEDMKPLEDTITTLTTPPPDLVMTDESHT
MTTLPPQEKPSNETVLLEPTIGAEEPIAEEERIIDPESMEAWN-------YKI-I-YTLKLS--H--IYK---T--GMGQ
EGW-KQGDE--VQVDSS-AASS--LCGKTDL--------KTGKNYLIAGSS------AN---------------------
--QVVLCD-WVQEHHKLTTRQKQGLKT-IYGK-SC------D-V-CQI----H---------------SC-----TSS--
------RHCK----KPKEN----------------RATTCLY----DASQ---VHIGDAYS---PYDCIAS--HSR--CT
MR---H--GHKCKWQ--KNND-Y---HK-CVKHQLP--------------------------------------------
--------------------------------------------------------------------------------
--------------------------------------------------------------------------------
-------------------------------------------------------------------------------
>S._pur._WHL22.22250.0
-----------------MDLHLV------VSFLVL---------V--FIV--DFHS---W-----------KVSGC----
-QC-SHTPHPQQYMCDADYVIRGKV----------IAEAFV---------------------------------------
----------------------------------------------------------------------PNGGVKSSKA
PVPTLPPPTT---------------------TKRPPFKFPDFRERQWWEPVLRRPHPRNPPPRQPEWRNPFLGFQNPPPM
VLADEAPPPEPQHLEEPELPLMVADQPSQAYHHGAYKETFPWQ-------YRR-R-YTLKVD--K--VYK---G--EEMI
----SVKST--VNVFTE-PEES--MCGKQL---------KMDTRYLIAGYI------VD--GE-----I-----------
--FIGLCD-WVVEKSKLTKDQRRGLRH-TYKK-YC------D-V-CRI----K-------------SGTL-----YWP--
--------PE------AKE-----------K----D--VCPY----NPYL-------SG-----NTDCEGK--YSS--CI
RS---S--DGTCNWM--ETRQ-L---KH-CKRKIESSVFL----------------------------------------
--------------------------------------------------------------------------------
--------------------------------------------------------------------------------
-------------------------------------------------------------------------------
>S._pur._WHL22.304049.0
---------MELMRDLSRLMARSL-----MFLWFL---------V--FAL--CDDV---K-----------GTAQC----
-MC-MPE-HPQQQFCRSSFVVRGRI----------IGKVAH---------------------------------------
----------------------------------------------------------------------SDRDNGRTTM
DVAPVDIDEG----------------------------------------------------------------------
--------------------------------------------------TTA---YVVKVE--R--IYK---G--EGVM
----GLQRH--VEVMMM-RRDK--ECALKRL--------RKGHVYIFTGNH-----DET--GL-----Y-----------
--NIGTCD-WVIEYSDLTKMQKQGVRY-LYRQ-YC------N-T-CEI--NLC----------------------FSG--
-------SCK----QRSPT-------------------SCMW----DVAR---IGYG-------DNHCEAK--HSR--CI
RL---G--NGNCGWF--NSFG-F---KG-CYRNRAL----------------------SQHNRVK---------------
--------------------------------------------------------------------------------
--------------------------------------------------------------------------------
-------------------------------------------------------------------------------
>A._pun._38:29144
-----------------MDTRNIL-----WSVIVL---------G--SIF--LLLS---------------ESEAC----
-NC-LVN-HPQTKYCYADFAVQARI----------LEKKNV---------------------------------------
----------------------------------------------------------------------EHPDTTRPT-
--------------------------------------------------------------------------------
------------------------------N-------------------YRILIGYRVALM--A--VYK---G--GDYL
----GEEEE--VWIHTP-DAGG--LCGVPGL--------IKGNVYLMTGRY------TR--DL-----F-----------
--YMTYCN-LWSEWHKLTRAQQVGMTTI-YSN-NC------Q---CRI----R---------------GVIGVINVAD--
--K-GQDITM----PFVRR--------SPLWDQ--E--SCRF----NPVA---SMYYK------TQDCETM--YSQ--CV
YT---N---DTCMWK--QSED-Y---HL-CYEAREAVWRHRSTLQGMFAL--------KRRPRCKASATRFVRRCAAAKK
RRLEKKRLAEILA-------------------------------------------------------------------
--------------------------------------------------------------------------------
-------------------------------------------------------------------------------
>Astrophyton_sp._47:19576
-----------------MRSLVLV-----CALMAI-----------------LTLK---------------QCSSC----
-SC-QLE-HPTQQYCRAEFVIKAKV----------VSKQEI---------------------------------------
----------------------------------------------------------------------YLTEEPVPEP
TTNPLTPPQP-------------------------------------------------TPSYRKEPQVIHANLPEPNLS
PNVELLPAGAGFQPPGGGLRPPSGGIGLFPPGGMYPVQNERRP-------IML-E-YTIKVD--K--IFK---A--EESV
KGL-DPKTS--VNIYTP-PFDG--MCGVGWL--------ENGKNYLLSGSY------WD--DK-----L-----------
--RISTCN-WISLYDDLTRRQKQGVKI-AYKQ-DCYDPENNT-N-CQI---------------------CL----HDN--
--------CG----TSKRD-------------------RCVW----DAFS---T----------YEDCEGL--HSR--CT
RN---S--RGKCQWQ--RKKE-Y---KK-CDLLRQQ----------------------VKASAAP---------------
--------------------------------------------------------------------------------
--------------------------------------------------------------------------------
-------------------------------------------------------------------------------
>O._bre._48:14492
-----------------MRSILLL-----CALLVV-----------------FGVK---------------ECLSC----
-SC-QPE-HPTQQYCRAQFVIKAKV----------VSKQEI---------------------------------------
----------------------------------------------------------------------YPTEEPVFEP
SPTSPPKEPQ---------------------------------------------QSSPLYDVNLPTEFQKTEVMPNVEL
LPLSGGLRPPSGGLLPPGGGLQAPGGGGFPPIGMFPGQNEPRP-------IEL-E-YTIKVD--K--IFK---V--DQDV
KGL-DPKTI--VKIYTA-PWDG--MCGVAWL--------ENGQTYLLSGSY------WD--DK-----L-----------
--RISTCN-WIDLYDDLTRRQKQGVKS-AYKS-DCYDPDNKE-S-CQI---------------------C-----FHE--
----G---CS----DSPR-----------------D--FCLW----DPFT--------Q-----YEDCESL--HSR--CT
RN---S--KGKCQWQ--RKKE-Y---KK-CNLLRQE----------------------ARTAVTP---------------
--------------------------------------------------------------------------------
--------------------------------------------------------------------------------
-------------------------------------------------------------------------------
>S._pur._WHL22.304184.0
-----------------------------MMTVMM-----------------TASS---------------LSSSC----
SSC-PAK-HLQQQYCDAEIVLRGRV-------------------------------------------------------
--------------------------------------------------------------------------------
--------------------------------------------------------------------------------
--------------------------------------------------KDD---MTVKVV--S--LFK---S--PSSF
IATKRGGLT--VAFDRP-------SCRESHL--------KPGVIYLITGSS------HG--NV-----L-----------
--HIGSCD-AVMPWSSLTSVQRQGVEN-VYGL-FC------D-K-CRV--NET----------HSLIRPD-----MNP--
--FLGGNEIQ----SSAED----------LWRT--E--DCFY----NPLA------SRQYM---VDDCETS--YSV--CV
PN---MDGTGRCSWL--QSEK-Y---VF-CSKRRKNSACLQTGGAYAFLAGW------TCPENCK-GIQ-EDCLREMCLQ
ATTGVVCPKRIRERPIPSFLGNNF--------------------------------------------------------
--------------------------------------------------------------------------------
-------------------------------------------------------------------------------
>O._bre._cluster_356936.4
-----------------SIIMLSC-----LQLTLL------------IVI--LKMN---------------LGEAC----
-VC-MPM-HPQQHYCRADFVIKGKI----------LVDDLK---------------------------------------
----------------------------------------------------------------------VLSDNDTKM-
--------------------------------------------------------------------------------
----------------------------------KADNDTSTP-------NMR-M-YKVRIE--K--IFK---G--QELM
----GPKKH--AEIMVS-RLGE--TCGM-PL--------QENEVYVLTGRQ------MK--NM-----Y-----------
--TVNMCD-WVRKYSHLSRKQRQGIRH-LYKQ-YC------D-S-CQI----R---------------PC-----FHG--
-------NCQ----ATTPN-------------------TCIW----NVSG---RMLNNN-----ELDCESD--YSR--CI
KD---G---AGCKW--------Y---------------------------------------------------------
--------------------------------------------------------------------------------
--------------------------------------------------------------------------------
-------------------------------------------------------------------------------
>O._bre._cluster_365006.0
-----------------------------LTVGVS------------------------------------LVLSC----
-TC-QKR-HPQQHVCDADFVIRGTV----------LGRSRL---------------------------------------
--------------------------------------------------------------------------------
--------------------------------------------------------------------------------
-------------------------------------PVEGYA-------GQY-E-YRIQVQ--K--TFK---G--EEY-
----GIGEE--AKLITP-SSEA--LCGLPML--------RDGQTYAITGKL------RD--DK-----L-----------
--QISVCD-WVPEWESVTRSQRQGLKH-MYQR-YC------S-K-CPI---------------------------QIS--
--------SP----ARSLS--------QGPLDS-FR--GCFY----NPFA---PYRHK------VEDCEGA--YSS--CV
RN---P--EGGCNWL--TTSS-Y---KE-CHEERQKKIKSAKKEQKTG----------AKRLDNGVSW------------
--------------------------------------------------------------------------------
--------------------------------------------------------------------------------
-------------------------------------------------------------------------------
>P._par._PPA_004256.1A
----------------HFTMAKFT-----VAFFVL---------C--VGF--LCLE---------------IALAC----
-NC-KVK-HPQTQFKESKFVVKAKV----------LSKYRN---------------------------------------
----------------------------------------------------------------------QEEQSSYAI-
--------------------------------------------------------------------------------
--------------------------------------------------SFL-E-YEVQII--K--IFK---G--RRI-
----LASPI--VSMFTP--EGH--SCAIKSM--------KPGKNYLISGHI------EE--GR-----L-----------
--TLNVCS-WVEEWSTLTKEQKKGLKS-KYAT-YC--------KKCDV--PSV----------------------SGP--
-ELVMTLIDP--RAPKPIETEPKLVSLSGLWTS-------------EPVD---SWQFP------TMDCETQ--YTY--CS
DN---S--RDNCGWE--INNK-Y---KD-CFVDRETAWAKKEIR--------------RVTVEGRSGFRFEGGWFSCLNV
EDAEFDDCVRDEVEKFVTRYL-----------------------------------------------------------
--------------------------------------------------------------------------------
-------------------------------------------------------------------------------
>C._sch._gene6827_i0
-----------------MAKFNVT-----VVVVAL------------LGV--VNVA---------------VILAC----
-NC-EVK-HPQTQYKEADFVVKGKV----------IAKHRD---------------------------------------
----------------------------------------------------------------------QDGPDSLFA-
--------------------------------------------------------------------------------
------------------------------LL------------------TFV-E-YEVRIV--K--IFK---G--RRL-
----FTSDV--VSMFTP--EGS--SCGIRSI--------KPGRNYLISGHH------DE--ES-----F-----------
--YLNVCS-WVEEWSALTREQKKGLKS-PYVS-RC--------KKCDV--PSV----------------------SGPEL
FMNIVDPNAPAALQAPPPK----LYSPSGLWTSSEG--HCTY----NPVD---SWQYP------TSDCETL--FTY--CM
PD---R--DEQCAWQ--INQN-Y---KD-CFIDRETVWVKREVRKTTLAGRTGFTRLDGRIFQCQMDVP-EEEFNKCIRR
EVARLVTQYLPTKE------------------------------------------------------------------
--------------------------------------------------------------------------------
-------------------------------------------------------------------------------
>A._jap._PIK35024.1
----------------MLNVKVFM-----TVILAA---------T--PIV-LSSNVNTFQ-----------RTGGC----
-DC-PSR-HPQQTFCDESLVIKGTI----------LSIGNA---------------------------------------
----------------------------------------------------------------------EVTGH--DD-
--------------------------------------------------------------------------------
---------------------------------------GSMN-------MDM-L-IEVRVN--E--MFK---G--DERI
----QLEST--ISIHTY----G--MCRFEMML-------TVGEVYVLSAND------VHEAGY----YV-----------
--ILRGCS-WAQTWNSITQEQLNGLRG-DYH--DC------H-L-CEI--SKS-------------------LTTYNV--
--FEEYSFMD----PAPSA-----------NRP-IG--TCFH----NQQM---AFIMRR-----YEDCETL--YSA--CV
VH---N---DECEWL--ENRE-Y---RK-CMKKRNKSTKRRKGKGGRP----------NGIHPGGRSIP-KKAKHHLGRG
REETTG--------------------------------------------------------------------------
--------------------------------------------------------------------------------
-------------------------------------------------------------------------------
>P._mos._46:12234
-------------------------------FFLL---------G--TAV---------------------SAERC----
-ICNSIS-HPQTQFCQAYFAFRGEL----------VSSDSA---------------------------------------
----------------------------------------------------------------------PLPGEVDKG-
--------------------------------------------------------------------------------
---------------------------------------RGYS-------KYL-R-YNVTVT--K--VFK---G--ETRY
----ITEKI--VSLYTP--TSG--LCGKTALLDQLHLE-NVVRDYLFTGDV------DI--TSQGYKYL-----------
--VITNCN-WVEEWSKVGKHQQDGLNG-LYF--DC------G---CVI--YPR----------------------SEA--
-LEIGQTDAD----NFQEE-------------------DCIF----NPIS---ASILS------VWDCETL--FGY--CM
GD---E-DDDTCSWI--SNPN-F---DQ-CFASRKEKLINGAAAV-------------TSRKDCS-LYS-GRQRRK----
--------------------------------------------------------------------------------
--------------------------------------------------------------------------------
-------------------------------------------------------------------------------
>P._par._PPA_014267.1A
--------------IQEESNMKQY-----LMLSVL---------L--VVI--VRLR---------------LTEGC----
-TC-QPT-HPHIQFCSADYVVRVKV----------TSKETI---------------------------------------
----------------------------------------------------------------------YPDKVETTTA
PPTSDDQSAV----------------------------------------------------------------------
--------ELAPWLNEPLSAARRGPPGLIEYSPFSGLTDPNRP-------VKI-I-YTVYIE--K--IYK---G--DNFI
----SPKQY--VKIKTS-ASDG--LCGVTYL--------ATRERYILSGKV------VD--GE-----M-----------
--SIILCD-YIQRYSEITRRQKQGLKY-HWKK-GC------G-D-CNV----G---------------VC-----YGQ--
-------YCP----SHLIT----------------D--NCML----DIAP---T----------EYQCEID--FAR--CT
RN---E--RGDCTWY--GKKD-F---RE-CQSQRALSKSRSLPFQP----------------------------------
--------------------------------------------------------------------------------
--------------------------------------------------------------------------------
-------------------------------------------------------------------------------
>C._sch._gene7858_i0
------------------MKMLVI-----LGVFLG---------S---AW-----I---K-----------GTDGC----
-SC-GPS-HPQEMYCHSDYVIRVKI----------ISKEIL---------------------------------------
----------------------------------------------------------------------PIQEQSTTTE
VPSSNNNDDV----------------------------------------------------------------------
----------------------------EVAGWLEQPLAAAWRPFPYIHTELL---YTVYIE--K--IYK---G--DNFI
----NPKQI--VKIRSS-PDEA--RCGLTSL--------TEKKRYILSGQV------AD--GE-----L-----------
--MVGLCN-YVKDYNRVTKRQKQGLKY-HWKK-EC------G-D-CTP----V---------------TC-----FSH--
-----WDYCT----QPINE----------------D--NCGW----TLTR--------------QHQCEED--YAR--CT
RD---K--QGNCNWY--GKKD-Y---HD-CQKQRARANSQAVPFLP----------------------------------
--------------------------------------------------------------------------------
--------------------------------------------------------------------------------
-------------------------------------------------------------------------------
>C._sch._gene6030_i0
---------------MTSKVWRRV-----LALVTI------------MQV--SAVM---------------STYGC----
-LC-IIE-HPQQKYCNAEFVITGRM----------VNMEWI---------------------------------------
----------------------------------------------------------------------PIPQLIPTES
PWIETAPPQH------------------------------------GESWETVQENYRESHLGTEDVKGGNVLHLGQIRS
LNDDPLRPPGRAPSDTLQTQHHNGANNRVNPSAREVAMMEPRN-------YNV-V-YEIEVD--Q--IYK---E--SARL
PM--NRGET--IRLLAPPPQRAFPMCSYSAM--------RMKRIYLFAVQN------SD---------------------
--MMTACD-WVEEFRSVTAKQKQGIKG-SYSR-AC------D-Q-CQI----N----------------------LSQ--
--SSMWQNNP----VFNDN----------------L--TCVAEMDQTMVT------FPDYT---QSDCYAM--HSH--CS
QR---K---SRCKWY--ASKE-F---KK-CKKRMRQATVEAKY-------------------------------------
--------------------------------------------------------------------------------
--------------------------------------------------------------------------------
-------------------------------------------------------------------------------
>C._sch._gene8460_i0
-----------------MSPSAKI-----LLLTAV------------ALL---CAE---------------AVFAC----
-MC-MPE-HPQTQFCKSDYVIKGKV----------MKRIPI---------------------------------------
----------------------------------------------------------------------YGVRDPDTP-
--------------------------------------------------------------------------------
--------------------------------------------------TMI-R-YTVEPL--S--IFR---N--KSAS
I---TLKQL--VNITTA-GYQA--MCGVVNM--------QEGESYLISANE------ME--GE-----V-----------
--TTNLCA-WNSLFDSLTKSQKKLINGTKYQK-EC---ERTP-Q-CEV----R---------------KY----------
--------CG----APDPS--------MCER-F--Y--GCTF----KE----------------SDDCDTK--HSY--CY
QH---K--KRGCIWR--RLQKWY---NP-CIAATQGTR------------------------------------------
--------------------------------------------------------------------------------
--------------------------------------------------------------------------------
-------------------------------------------------------------------------------
>C._sch._gene6911_i0
---------------MNRELLLAV-----TLVMMT------------AVSGSGVSS---------------SIGGC----
-SC-PSK-HPQQKFCDDSLVIKGIV--------RSIGPDER---------------------------------------
----------------------------------------------------------------------SGRGHGMNM-
--------------------------------------------------------------------------------
--------------------------------------------------DML---IEVDVS--K--VFK---S--GGRI
----QPGSI--VDLHTY----G--MCRFEMML-------SVGQEYVLSATD------AYQEGY----YV-----------
--ILRGCS-WVQQWNTLTREQRNGLSG-EYH--DC------Q-L-CEV--TKT-------------------MTSHDP--
--YDDYSFPE----PLPIG--------I--QPL--G--SCFH----NQQM---ALTMSE-----YEDCETL--YSA--CV
PK---G---DTCGWL--ETRE-Y---RR-CMKKRTNRRQPGKISGK------------RGKSPKAKKHP-KGKKVKNGQE
RLETTG--------------------------------------------------------------------------
--------------------------------------------------------------------------------
-------------------------------------------------------------------------------
>C._sch._gene6847_i0
-----------------MELGAAM-----IIAFII------------SLAAVTEFH---------------ITTAC----
-QCGPPD-HPQERFCRADYVIIGKI----------VERIEE---------------------------------------
---------------------------------------------------------------------PEDNDFPQIPF
HIPGDRLPPP---------------------------------------------------------------TTSTEPP
SQESAPMLPMLRKVQAPAEPVYLPPLMVNDRPHFMYPGFFEQR-------GTL-K-YVVQIE--K--VFR---G--QEEV
----LKNSK--VLIQTD-LTSS--LCGLTNL--------NIEERYLISGSV------ID--GQ-----L-----------
--SVYLCD-WVERTAELTKTQRRGLRH-FYSK-YC------D-T-CRV----E-------------TGTI-----YFP--
--------GS------TSS-----------K----K--VCTY----NSQL-------FG-----GTDCEAK--YSS--CV
QR---P--NGSCGWY--KGRD-Y---KM-CKKASNLKRNVQ---------------------------------------
--------------------------------------------------------------------------------
--------------------------------------------------------------------------------
-------------------------------------------------------------------------------
>H._for._AQR59058.1
-----------------MKTLLLL-----SLIGAL------------VVS---------------------ETEAC--G-
-QC-VSD-HPQQHYCQSEFVVRVEI----------LDIVSV---------------------------------------
--------------------------------------------------------------------------------
--------------------------------------------------------------------------------
----------------------------------------PAK-------SMN-R-VSALII--D--SLK---L--PKR-
----NTGKT--VEFYSP---AA--FCGTHFL---------KGAEYVVTGNK-ET--DTD--GS---TYW-----------
--YHDTCD-FAKGWRGLPQDQKKGFTT-KYGR-LC------E---CQIEGSQS----------------------ASS--
-HKVAYDNTR---NTYPDA--------RTFWTP--D--NCYY----NPLK---SGEFSG-----VDDCESE--FGF--CT
PG---S--DGECSWE--LSPE-Y---ED-CFKKRDDFVLVDSGAFAI-----------TDPAQCS-VLP-SRRKRRRCRK
KIKKYLEEIGAGGGEMEIFF------------------------------------------------------------
--------------------------------------------------------------------------------
-------------------------------------------------------------------------------
>Peniagone_sp._42:9258
-------------------MKAGF-----IVLFLC---------F--TMY--HYGL---------------AGNEC--G-
--C-GVR-HPQVRYCNSAFAMTFQL----------NDKVEA---------------------------------------
-------------------------------------------------------------------------NLPFTK-
--------------------------------------------------------------------------------
--------------------------------------EDAYK-------KYM-K-FNVTIV--E--VFK---P--KEME
SAL-TNEDY--TTLWTS----V--SCGVPEL--------DILETYVISGYFHQIMDPIT--GE-TFPIL-----------
--LTDRCA-LHIKWDDVTTYQMKGLTQ-TYQE-QC------D-QECEL--PEI----------------------YGE--
--HIHEEDGL----VEAKL-FPDVAVSTKLWTL-DK--ECFY----NPAS---SMHNL------VRDCESE--VSI--CK
RD---P-QTSECSWD--LNDD-Y---IN-CFKQRGMSVIYRKNPNSAAV---------IRPSDCK-YLQ-SKRLKKKCIR
NFRKKNAEKREQRRKANKIN------------------------------------------------------------
--------------------------------------------------------------------------------
-------------------------------------------------------------------------------
>Peniagone_sp._42:5302
-------------------MISVI-----LFVGLF------------AIS---------------------TTDAC--G-
-QC-STR-HPQQHFCDADFAMKVKI----------VQQSRN---------------------------------------
--------------------------------------------------------------------------------
--------------------------------------------------------------------------------
--------------------------------------SDVEQ-------HKL---VTADVL--Q--SWK---K--GP--
-----TEGE--FQFYNP---TS--LCGTDFI---------IGHTYVVTGMK-----KKSPEGK----YW-----------
--LHGSCD-FNIVWDDLSDVQKRGFRG-EYAK-RC--------DECQI---------------------------QSS--
-IVASSVLVEDLENNYSEA--------ATYWTP--T--NCFY----NPRK---TQLVSRDD---VDDCEDD--YGI--CS
AN---R--KGQCNWQ--MTAE-Y---EE-CFKYRDDYVVVRSREFAI-----------TDISQCQ-LLP--RKKRKNCRR
RFLAQASDQ-----DETLVIX-----------------------------------------------------------
--------------------------------------------------------------------------------
-------------------------------------------------------------------------------
>Abyssocucumis_sp._43:8354
-------------------MEAAA-----FLVLLL------------GTL--SISF---------------TDAQC-AG-
-SC-GKK-HAQQHYCDSQFAMRLEI----------VSETRD---------------------------------------
--------------------------------------------------------------------------------
--------------------------------------------------------------------------------
--------------------------------------ITGFG-------KNK-V-YTALIL--R--SWK---A--GP--
----ASGE---FEFSSP---YS--FCGSTF---------DVGSTYVVTGIR-KR--TED--GQ---RYW-----------
--FHGSCD-YMKLWDEMSEQEQSGFKR-EYAA-EC--------SKCTIPTSIV----------------------ASG--
-IMVKTMESN----DYEGA--------DTFWTP--S--RCYY----NPIK---TNEFAARPGIALDDCEDI--YGL--CQ
RE---R--GGVCRWE--MTPE-Y---RK-CFKGREAFVLKETSNTAF-----------TSIEQCDEFYT-TKRKRRSCRK
QFKKHQEKYGDAELEIEL--------------------------------------------------------------
--------------------------------------------------------------------------------
-------------------------------------------------------------------------------
>Abyssocucumis_sp._43:14970
------------------------------------------------------------------------QQIC--G-
--CSGVR-HPQVRYCDADFAALIQI----------HDKVEA---------------------------------------
-----------------------------------------------------------------------DLPFTEPS-
--------------------------------------------------------------------------------
--------------------------------------PYGIT-------DYM-R-YNISVL--E--VFK---P--KEVE
VIL-VTEDF--VNLWTS-IASP--FCGKSDL--------DILEEYVISGDFETVVDPAT--GE-EYIYL-----------
--EIDTCD-LYLKLDDVSTYQMQAFTG-QYDN-YC------G-SECQP--NNV----------------------FGE--
--QEHNRFGE----IDSQH-LPVEAL-TKYWTL-DI--DCFY----NPSA---SMHNL------VDDCESK--FSV--CQ
SD---P-ETHQCGWD--LNSE-F---ME-CFKNRGLAVSYRRNPSNAAAI--------KKPSDCK-YLP-SKKLKKKCLR
KLKRVYKQRLMKQRSIE---------------------------------------------------------------
--------------------------------------------------------------------------------
-------------------------------------------------------------------------------
>Abyssocucumis_sp._43:19201
----------------MNYILMGI-----VVVGFI-----------------GHVS---------------AQAGC--G-
-QC-LHN-HPQQVYCDSDIVMRVIV----------NYVDLD---------------------------------------
--------------------------------------------------------------------------------
--------------------------------------------------------------------------------
-------------------------------VRIDVIGYSAFS-------YNL---ANATVH--T--DFK------PGLL
----ETGTQ--IEFYSP---SS--ICG-TWF--------TEGYDYIITGSL-----VVD--PANNDVLM-----------
--VMNNCD-QANEWDELSNKQRKGFES-KYGR-FC------D---CAI--IGV-------------------RSAMDL--
--RVQLMEGG---AGYEDA--------QSYWTP-YR--KCYY----NPIK---SAEFQ------WDDCEDM--YGF--CR
SN---E--EGVCSWQ--LTTE-Y---TD-CFNEREAYVWTREGLRAI-----------TDISQCK-VLL-NRRQKKKCRK
QFRQNQALLAEAEAAAPEVPEGAVLLDE----------------------------------------------------
--------------------------------------------------------------------------------
-------------------------------------------------------------------------------
>Psolus_sp._11:26875
--------------------MKFI-----ISIIIV---------G--IIN--HASA---------------QEAGC--G-
-HC-YHN-HPQQVYCNSTIVMRITA----------NSMTRN---------------------------------------
--------------------------------------------------------------------------------
--------------------------------------------------------------------------------
----------------------------------VRIGLPGYE-------LYS---YNMVNA--T--VHT---DFKPGVK
----LNGDS--IGFYSP---SS--ICG-EWF--------TDGYEYVITGSY-ID--SGN--GS---ELM-----------
--VMSSCD-FAEEWNELTNKQQKGFEV-KYGR-FC------E---CQV--AGV----------------------KSPMN
LRVSLLEGGA----GYDSA--------QSYWTPYR---DCFY----NSMK---SESFQ------REDCEDE--LGF--CR
PN---D--EGECSWQ--LTTE-Y---VD-CFEDREDYVLALEGSRAI-----------TDISQCR-VLR-NRRQRKKCRK
QVRRNARLQAEASQDG----------------------------------------------------------------
--------------------------------------------------------------------------------
-------------------------------------------------------------------------------
>Psolus_sp._41:20230
-----------------MKTALFI-----LLIGAL------------SIS---------------------YSEAC--G-
-TC-PTR-HPQQHYCDSDFAMRVTI----------VDEDIH---------------------------------------
--------------------------------------------------------------------------------
--------------------------------------------------------------------------------
--------------------------------------HSDIP-------KTK-L-YTAEIL--N--SWK---R--G---
----PGGGE--FQFYVP---AS--FCGSIF---------TVDETYVVTGTR-EV--TND--GR---RYW-----------
--LHGSCD-YMNAWDDMSAQQKTGFRK-EFKS-QC------E-K-CTV--PLM----------------------YFP--
-SDVKVEDMA--ENDYSEA--------STYWTP--T--NCYY----NPHK---TQQYVARPGSEVEDCEEF--YGL--CG
RN---R--AGECQWK--MTAE-Y---KA-CFKYRDDFVFVDSGKFAI-----------TDESQCE-VYT-NRRKRRNCRE
RARKYQEEIMEIGSSVLYLX------------------------------------------------------------
--------------------------------------------------------------------------------
-------------------------------------------------------------------------------
>Psolus_sp._11:19506
-----------------------------IFLTIL------------VSLIAHGHG---------------GRTNC----
-AC-RID-HPQRLLCTAQFAFVGEV---------SLAQDLT---------------------------------------
--------------------------------------------------------------------------------
--------------------------------------------------------------------------------
--------------------------------------------------DDY-H-YKVQITTDQ--VFK---G--ISLI
G---DGTDS--VDVYTP-YGTS--LCGRPNL--------LVKNEYLFTGNY------LN--EK-----F-----------
--VITYCD-WVAVWEDVTPEQKKYLETKEYLE-HC------S---CMI----T---------------GVKGALTIDQ--
--N--KNELR----YPEQV--------SGLWTP--Y--GCYY----NPVS---SIIYG------SEDCETS--YSY--CQ
QS---V-GGDRCDWM--LTSD-Y---QE-CFYDREAEWSKKTSPRVAAALTHY-----TTVKDCR-RLE-TKRMKKKCLR
RVKEYMKARKEEMEPREMLEEMIDLRDLWLDDQLFDD-------------------------------------------
--------------------------------------------------------------------------------
-------------------------------------------------------------------------------
>Psolus_sp._11:61072
-------------------MKGLF-----LIAFLG---------F--TMY--QCAM---------------GQTMC--G-
--C-GVR-HPQVRYCDSEFAMLVQI----------HDKVEA---------------------------------------
----------------------------------------------------------------------DLPFTEPDP-
--------------------------------------------------------------------------------
---------------------------------------YGLK-------GYM-R-FNISIL--E--VFK---P--KELE
VTL-VTEDY--TELWTT-LEAG--FCGVPEL--------KVLEEYVVSGDFDSVTDPDT--GE-EHVIL-----------
--VIDRCD-LYINLDDVTTYQMQGLTG-EYDS-HC------S-DECTP--NEV----------------------RGE--
--EVHTRIGE----IDSQL-VPVEAL-TKYWTL-DL--ACFY----NPAV---SMHNL------VDDCESK--YSV--CE
SD---G-ETHRCTWD--LNPK-F---LE-CYKDRGLAVSYRMNPNAAAK---------RKPSDCK-YLR-NKKLKKQCLR
KVKKAYKQRLNRDRFL----------------------------------------------------------------
--------------------------------------------------------------------------------
-------------------------------------------------------------------------------
>Psolus_sp._11:14872
-----------------MWVQYIA-----AVILIV---------ASREVW---------------------GREQC----
-VCSQLH-HPQDKLCLMDFAYRVQM----------IHGEDS---------------------------------------
----------------------------------------------------------------------NQPGEADEG-
--------------------------------------------------------------------------------
---------------------------------------QRFS-------SHW-K-YTAEVI--E--VFK---G--AEFL
PEN-ITKIT--TEIYTP--SLG--FCGRVFLYDDD----KKSNQYLVTGTI------EK--SRFDVIYK-----------
--AITSCT-WVDRWKDLTREQKTGLRV-DYH--QC------N---CTA----F---------------AV-----SGE--
--LLSGEPAR---NRFRVE-------------------NCIY----NPVT---AINLK------VPDCETL--YGY--CD
QN---K-RGWGCHW---RSTDIY---RQ-CYNERRVTLADVGQPAI------------SVKQDCK-LYT-GRKRKMCIIK
FRKAHRRLTRRRWNQ-----------------------------------------------------------------
--------------------------------------------------------------------------------
-------------------------------------------------------------------------------
>Psolus_sp._41:19596
----------------MSATIIGV-----VLVFVL-----------------GIVG---------------AEERC----
-NCNYIS-HPQTDFCQSSYAFHGLI----------IGVVSV---------------------------------------
----------------------------------------------------------------------PAPGEPDLG-
--------------------------------------------------------------------------------
---------------------------------------ELYN-------KYV-K-YNISVV--E--VFK---G--RRRY
----LDAEY--VSIYSP--RGG--ICGTTGLYQQEVLGDASNNQYLITGDT------TT--SDNGEDFL-----------
--VITNCN-WIVSWDDITKEQRQGLKG-LYSE--C------T---CLI--YPR----------------------AGP--
--LERVMSSA--AEQFNIE-------------------SCVY----NPIG---ASILS------APDCETD--HGI--CM
RA---D---GGCRWA--LTPS-Y---EE-CFNSRKDQLISAASAI-------------TSRKDCS-FYS-GKQKKKCLMK
LYKSKTNNFX----------------------------------------------------------------------
--------------------------------------------------------------------------------
-------------------------------------------------------------------------------
>Psolus_sp._11:63673
-----------------MAKCLAV-----LSVLLI------------VGC--FAIA---------------AANQC----
-MC-AIQ-HPQQKFCDSDFVFTATV----------RGVSEI---------------------------------------
----------------------------------------------------------------------DG--------
--------------------------------------------------------------------------------
--------------------------------------------------YFI---YKMKVSQEK--VFK---G--AEFI
D---RGRKY--VQVYTA-FGTS--LCGRPNL--------VYLEKYLISGVM------KD--GH-----M-----------
--EISFCT-WVTEWDNVTPQQIKYLKKGSYAR-QC------DG--CKV----T---------------GVYS---AHE--
--NDMNEDIN----TFHES------QLSGKWSR--F--NCAY----NPVASVKFM---------DSDCENQ--FTI--CT
RD---V-VTNMCMWK--SNES-Y---DE-CFNLRETAWALSRRRAPAF----------TRVEQCR-DIP-NRRLKKKCFK
SLKRLREVTGRSRLSV----------------------------------------------------------------
--------------------------------------------------------------------------------
-------------------------------------------------------------------------------
>Psolus_sp._11:56694
-----------------MERITAI-----ILLSFI------------GLF--TVFS---------------LADGC----
-KC-NIN-HPQDRFCKAAFAFAGTI----------TSIELI---------------------------------------
----------------------------------------------------------------------EVEGL-----
--------------------------------------------------------------------------------
--------------------------------------------------NFM-R-YTFVYSPYQ--VYK---G--ENLL
S---QDRLN--QHVYTP-YYGS--LCGRPNL--------HRDTKYFMSGTL------ED--GN-----L-----------
--MISYCD-WIEEWDQITETQRHYLRNSVYAS-NC------G-N-CEIPGTIR----------------------FEK--
--FDQNIHSD--YTNALQM--------SGYWTM--R--ECHY----NPIA---SIYYG------STNCEAD--LSY--CT
FN---Q-EAGMCLWK--WSDK-Y---GK-CFTERETLWQILSGASPAF----------TGLRQCRGITS--PKLKKKCKR
TVLSQKRLRRQERRHQKEQAEQEAQLPLALDLDN----------------------------------------------
--------------------------------------------------------------------------------
-------------------------------------------------------------------------------
>S._mac._8:11412
-------------------MMHST-----ILSFVFTLSFCFLAPH--TVQ--GFSD---------------SVDVC----
-HC-DVD-HPQTRFCQDEFVIMVEI---------GLGTPSV---------------------------------------
-----------------------------------------------------------------------LPGEVELS-
--------------------------------------------------------------------------------
---------------------------------------GYFQ-------HQFYR-YNVTVL--E--VFK---NTQEDNV
PI--TDVET--MDLWTV---IG--FCGRTEF--------EYLEDYIIGGVFMHHSNPET--GE-DMVLL-----------
--VTGKCH-VSTKFEEMTDIQMKGFAG-EYEE-LC------G-Q-CSI--SGV----------------------KSI--
--HKNAGEGR----VYEHA-L------SGQWSP-YH--DCFY----NPVA---SAHHK------VTDCETV--ASM--CK
VD---K--SGDCSWE--LTKE-Y---EK-CFKGREETLAYLNGQAAA-----------TKAKDCKRLQH--KRLRRKCIR
DFKQSRREQNRLGX------------------------------------------------------------------
--------------------------------------------------------------------------------
-------------------------------------------------------------------------------
>S._mac._8:2916
-----------------------------GNFCYS------------------------------------QELEC----
-QC-KVE-HPQTKFCNADFAFAATV----------TSSEQL---------------------------------------
--------------------------------------------------------------------------------
--------------------------------------------------------------------------------
---------------------------------------GDLS-------DSIMK-YNVKILGNN--VFR---G--ERY-
----LGRKT--VSLYTP--IAN--LCGRANL---------QKDTYLFTGKV------IE--GK-----L-----------
--VFVQCN-WIQKWDEVSPSHREFLQRGEFLK-QC------LPGSCKV----T---------------GVLSQLKENG--
------------------M--------SSLWKK--D--DCYF----NPVA---SSIYI------EKDCETE--YAI--CS
KN---T--AKQCIWT--SATDEY---DT-CFENRENLYMLKESDTAF-----------TKISDCKSLKKYNKKMYKKCIR
DVKKYKQAQEEILERDLEELRSMELADMLEDIYTPTPEAYYDRGYGAGSNTSRLLELLRQLMEERKQX------------
--------------------------------------------------------------------------------
-------------------------------------------------------------------------------
>S._mac._8:2049
---------------MDIKVVIII-----TSCLLL---------S--TLD--KAIA---------------EEDICL---
RQC-IVE-HPQTRFCSCEFAIAGTV----------VGIEEK---------------------------------------
--------------------------------------------------------------------------------
--------------------------------------------------------------------------------
-----------------------------------------WT-------DNI-VLYRIQLH--D--VFK---T--KD--
----LTGNE--VEVYVQTPTKA--LCGKM-M--------NLQQEYLITGTY-----RKD--DK-----M-----------
--QIALCD-WVVEWDKVTLNQELGLYE-GYAK-TC------STSKCQV---------------------------AGT--
--------AH--LIKLPNE---------PLWEK--N--SCKF----NPVASATYH---------LIDCESD---CV--CV
DH---D---GVCEWE--GDN--Y---DS-CFSAREVAFLQMNGRMAI-----------RGKSDCKAIQAQGAKVYRNCLR
KLRRNRKHQWAQGLTESLGLTVEGIEEEEEEALDESQREAFEGEKELNALLNKKQVDTLEGDMEREIEYLEEAEKGKEEV
PKEAEEEEEEEKDIFKEERELLSLLKERAEEKEKIEHESEDIKEEKALGKGGELLAPFEEKEVEHQEKDMDLEFRRLLER
VLHKIDEQDDDYX------------------------------------------------------------------
>Stichopus_sp._12:20963
-----------------MSTIGFA-----IFLFLS---------A-------VTAV---------------SGQRC----
-HCQYIE-HPQRSFCEANFAFRAKI----------LHAEVV---------------------------------------
--------------------------------------------------------------------------------
--------------------------------------------------------------------------------
--------------------------------QFLLNAQKGVQ-------DFL-K-YTVEID--E--PLK---S--EEPY
----KEGSI--VSLFTP--IQG--ICNKGELFYEQILY-NLENDYLFTGDM------VE--SPQNERYH-----------
--IITNCN-WIKRWKEISEDQRAGVRG-RYS--DC------G---CLI--YHR----------------------SEE--
-LNRGSTPAE----NFGVE-------------------ECIY----NPIS---AATLR------LRDCETE--HGF--CK
WS---E--GDICSWD--STAN-F---TE-CFTEREERLTFGEAAI-------------TNREHCE-LLQ-GRKKKKCLLK
LRKAQRLG------------------------------------------------------------------------
--------------------------------------------------------------------------------
-------------------------------------------------------------------------------
>C._sch._gene6260_i0
-----------------MKGVFLL-----LLLFFT------------MCQ---------------------GEIPC----
-KC-GAR-HPQAKYCNSSYSMLIQI----------HDKIET---------------------------------------
----------------------------------------------------------------------DLPFAEPDR-
--------------------------------------------------------------------------------
---------------------------------------YGIK-------GYM-R-FNITVL--Q--VFK---P--KEME
VDL-VSLEY--TYLYTT-LATT--FCGVPEL--------DVLEEYAVTGDFDHVTDPDT--GE-SHMIL-----------
--LITRCD-LSMKMADLTPYQMEGLAG-EYEK-LC------G-D-CEP--PPS----------------------YSQ--
--SRHNQYGT----IESSL-FPANAV-TKYWTL-DI--ECFY----NPLA---AAHTL------LRDCESE--VSV--CK
RD---Q-ETKKCGWE--LNSK-F---MS-CFEDRGLSLSYLYNPNAAAI---------RKPSDCK-YLQ-NKRMRRKCLL
QLKKAYKLQLRKNRKNRVX-------------------------------------------------------------
--------------------------------------------------------------------------------
-------------------------------------------------------------------------------
>C._sch._gene6545_i0
-------------------MFVTP-----FVVALL------------FAI--GSTT---------------AGERC----
-TCNFVS-HPQTQFCQSAFVFHGEV----------IDSTPS---------------------------------------
----------------------------------------------------------------------LVPGDTDLG-
--------------------------------------------------------------------------------
----------------------------------------EYN-------KYT-R-YTIRIL--E--VFK---R--YKEY
----LDGEY--VSIYTP--GKG--LCGKSRLYDPDPQADGARNQYLIAGDN------ST--SQSGETFL-----------
--VITNCN-WVEMWEDVTQSQAQGLRG-MYS--DC------G---CKG---------------------------TGA--
-ITRGSSNAE----QFDME-------------------TCVF----NPLS---IAVLS------VADCETE--HGV--CV
RT---D---AGCRWA--VTPS-F---EQ-CFDVRKEQLIRSAAAI-------------IDRKDCS-IYT-GRQKKKCLLK
FFKARGAIH-----------------------------------------------------------------------
--------------------------------------------------------------------------------
-------------------------------------------------------------------------------
>C._sch._gene6188_i0
-----------------MERITAI-----LLLSFI------------GLS--TVFS---------------LADGC----
-NC-NVN-HPQQKFCNASFVFAGEI----------TNIEYV---------------------------------------
----------------------------------------------------------------------DVDGQ-----
--------------------------------------------------------------------------------
--------------------------------------------------NFM-R-YTFQYLPHE--VYK---G--KHLL
S---RDRFN--QTVHTP-YWGS--LCGRPDL--------ARNTKYLISGTV------EG--GI-----L-----------
--EIGYCN-WIDEWYKITDTQELFLRDGVYAS-NC------G-G-CKIPGAVS----------------------FNK--
--LDQNRYED--YTNSLQM--------SGYWTM--R--MCHY----NPIA---SAYYR------TRDCEGE--LSY--CS
YN---K-EANMCLWK--MSDS-F---EK-CFIERETMWQIKEGAAPAF----------TSIRQCR-DIT-TKKLKKKCKR
IILKKRKLQREQKKQARLQQEREEEVQLPFDLDLDYX-------------------------------------------
--------------------------------------------------------------------------------
-------------------------------------------------------------------------------
>C._sch._gene7548_i0
-----------------MKAIVII-----LLLEVF------------LIV---------------------SSEAC-AG-
--C-PRK-HAQQHYCDSEFVMRVTI----------LDEIRE---------------------------------------
--------------------------------------------------------------------------------
--------------------------------------------------------------------------------
---------------------------------------SDIP-------NMK-R-FITDIR--N--SWK--RG------
----PKRGE--FTFYTP---QS--FCGSSF---------KVGETYVVTGSR-VI--PEG--GD---KYW-----------
--LHGSCD-YSKAWKDMSPQQKTSFRK-EYAK-YC------E-E-CEI----N-----VVYR-------------ASA--
--ITVDDMIN----EYRGA--------MTYWTP--T--NCYY----NPQM---TQKFKPRPGSAVEECEDR--YGL--CR
QN---K--AGKCQWK--ITEE-Y---KA-CFKYRDQFVIVDSGEFAI-----------TDISQCD-VYT-TKRLRKKCRK
RAREYQEEFGGRVNVSRFX-------------------------------------------------------------
--------------------------------------------------------------------------------
-------------------------------------------------------------------------------
>C._sch._gene7159_i0
-----------------------------MKFAVV------------LLLPLFYFS---------------SSEAC-A--
-AC-PAR-HLQQHFCDSQFVMILTV----------TEVQRE---------------------------------------
--------------------------------------------------------------------------------
--------------------------------------------------------------------------------
---------------------------------------SDIS-------GKK-K-ITADIV--R-NMKR---G------
----PGSGE--IEFYTP---GS--ICGSSLY---------PEKTYVVTGTK-EK--TEE--GR---KYW-----------
--LHGSCD-FAEEWDDLTPHQQNGFKR-DYKR-GC------DQE-CKI--PAMMFPSDMMVG-------------KFE--
--SEGYGFKN----DYPDA--------STFWTP--T--ECYY----NPQK---TAQFENAKGSKVKDCEDY--FGV--CE
RN--LT--TWKCQWQ--TTTD-Y---KT-CFKYRDDFVIAESSQFAI-----------THESQCD-VYT-NKRKRRNCRL
RWRRLQREHGGGTVELAV--------------------------------------------------------------
--------------------------------------------------------------------------------
-------------------------------------------------------------------------------
>C._sch._gene6695_i0
-----------------MWIRFIA-----ATVLLM---------ACRDAW---------------------GREKC----
-QCRWLH-HPQDTLCRMDFAYRVNI----------INADNT---------------------------------------
----------------------------------------------------------------------HEPGEPDLS-
--------------------------------------------------------------------------------
---------------------------------------KRFH-------SHW-K-YTARVI--E--VFK---G--ASLL
KKQHRSKKFK-TEIYTP--STG--FCGRVFLYDEE----RSFNQYLVTGTF------EN--STYGVGYK-----------
--SITGCT-WVDPWSDLTKDQKAGLRG-EY---TC------N---CSS--QLH---------------PA-----GGV--
--LRSHKITQ---DRFAFE-------------------GCIY----NPVA---AVKLK------VPDCETM--HGF--CD
RK---R-ESNTCRW---RSTDIF---QQ-CFNDRRQGLAEKGLPAL------------STRQDCK-LYT-GRKRKMCIKK
FVKAQLKARKHX--------------------------------------------------------------------
--------------------------------------------------------------------------------
-------------------------------------------------------------------------------
>C._sch._gene5801_i0
-----------------MKVTVTL-----IVLLSL---------F--NCC--DAFG---------------SLTSC----
SNC-LVE-HPQEQICAAQYAFVGTV----------MNAEDL---------------------------------------
--------------------------------------------------------------------------------
--------------------------------------------------------------------------------
--------------------------------------------------TQWLR-YWVQIT-DDTQVFK---G--LSLV
G---VGTDH--VNVDTP-YRAN--LCGRTNL--------ETSKAYLFTGSF------YE--GR-----F-----------
--VITLCD-WVEDWKDVSPKQKDYLLSKEYLN-HC------NL--CEV----V---------------GVKIHLTANQ--
--NDKDDQPK----YPGQI--------SGLWTP--Y--GCYY----NPIA---SIVFR------SDDCETV--YSY--CR
PA---EDGAARCDWK--LTQD-Y---EK-CFLDREGTWQRKNAPRPAAALTKP-----MTVKDCR-QLE-SRKMKKKCLW
RVKQYIKEQKEMMAPKEMFKEMIDLRDLWLDDELIDEEEX----------------------------------------
--------------------------------------------------------------------------------
-------------------------------------------------------------------------------
>L._var._XP_041458461.1
----------------MAMKMVEL-----LLVTVI---------IGCYLT--PSMA---------------SSVKC---S
SNC-LIM-HPQQCFCDDDTVLKVKV----------TSRDYV---------------------------------------
----------------------------------------------------------------------NTENEIVVH-
--------------------------------------------------------------------------------
----------------------------------------AYS-------VFA-R-YQARVL--A--SFK---E--STFA
----KDDDD--IFFYSP---TF--ECAIPQL--------DLKEIYVIGGKV------ID--EL-----L-----------
--VISSCDGIAMKFDNLTVDQRRGFKN-RYKD-QC------D-F-CTI----Q---------------GA-----GTT--
--KYFGGLEA----ELGEE--------SGLWSP--Q--GCFY----NPIP------STTYG---GEDCETL--YSF--CK
PR---P-DTGVCEWE--GTVD-Y---DD-CFTNREDIWFFTEKSQPAF----------TCRSQCK-FQK-TKLLKWRCAR
ATKKLERQGYAPC-------------------------------------------------------------------
--------------------------------------------------------------------------------
-------------------------------------------------------------------------------
>L._var._XP_041458460.1
------------MGYLLSSASFFC-----AFIMLL---------E--VAT--FVKV---------------SDASC-A--
-SC-PIT-HPQQKFCDADFVYKVRT----------ISWQYV---------------------------------------
----------------------------------------------------------------------DINSQPVLY-
--------------------------------------------------------------------------------
---------------------------------------SSEA-------YDV-Q-YKVKVE--N--VFK---G--QDSF
G---KDGAT--IFLYSP---KN--VCSINRL--------EMGIRYLISAKL------RG--EK-----M-----------
--EVTTCG-IVERWSNLTPSQRRGVRG-FYQT-QC--------SSCKV---------------------------YGS--
-TIQRYYGGD--EIIDEMS--------SGLWSK--N--QCFF----NPLA---SVTYG------SEDCETK--HAY--CV
HQ---K--NGICGWE--GEEA-Y---EE-CFRQREYNWQLMKFSEMGLAAW-------TCPEQCK-DLK-PRKLKYKCKK
ATRKMPPCNSVRESVRTIDPNTIDEVPPTESPEIMAALSALFD-------------------------------------
--------------------------------------------------------------------------------
-------------------------------------------------------------------------------
>S._pur._XP_030829491.1
------------MAYLSSSVFLVS-----ALIVFL---------E--VAN--IANM---------------SEASC-A--
-SC-PIT-HPQQKFCNAEFVYKVRP----------ISWQYV---------------------------------------
----------------------------------------------------------------------DIEGNPVLY-
--------------------------------------------------------------------------------
---------------------------------------ASQA-------YDV-Q-YKVKVE--N--VFK---G--QESL
A---KDGAI--IFLHSP---KN--LCLIDKL--------EMGIKYLISADM------RG--EI-----I-----------
--QVTACG-IVQKWSDLTPSQRRGVRG-FYQS-QC--------SSCKV---------------------------FGS--
-AVQRYYGGD--EIIDEMS--------SGLWSK--R--QCFY----NPLA---SVTYG------SEECETK--HAY--CV
HQ---K--DGVCGWE--GGEA-Y---EQ-CFRQREYNWQLMQFAEIGLAAW-------TCPEQCK-DLT-PRRLKYKCKK
ATRKMPPCNSRDTVREFEPEAALEAVRTVDPNTIDEVPPTESPEILAALSALFD--------------------------
--------------------------------------------------------------------------------
-------------------------------------------------------------------------------
>S._pur._WHL22.304112.0
-----------------MASLASSSVFVSSVVLLL------------GLV--NIAM---------------VSASC-A--
-TC-PIT-HPQQKFCQSAFVYKVRT----------ISMQYV---------------------------------------
----------------------------------------------------------------------DINNQPVLY-
--------------------------------------------------------------------------------
---------------------------------------SSQA-------YDV-Q-YRVKVE--N--VFK---G--EGSL
G---KEGKT--VFIYSP---KN--VCNIDKL--------EMGIRYLISGNM------KG--DK-----K-----------
--QVTTCG-IVEKWSEISASQRRGVRG-FYQS-QC--------KSCTV---------------------------FGT--
-SIQLFYGGK--EMVDSMS--------SGLWSR--Q--QCFF----NPLA---SMTYG------SEDCETE--HAY--CM
RQ---E--NGVCTWE--GGKA-Y---DN-CFRQREYNWQLMQFGENGLAAW-------TCPEQCK-TLT-TRKLKYKCKK
ATRKMPPCNSGDTVREFIPDAVRTVVPEMSEVRTVQPNSLQEIPRTVHPNMIQEVPATGSPTVANVLS------------
--------------------------------------------------------------------------------
-------------------------------------------------------------------------------
>S._pur._WHL22.304756.0
---------------MAIRVVGPL-----LVTLVI---------L--GYFQTSMAS---------------SGIKC---S
HTC-LSL-HPQQRFCDDDVVLKVKI----------MSRYFV---------------------------------------
----------------------------------------------------------------------NAKNEVVQH-
--------------------------------------------------------------------------------
----------------------------------------PYS-------SFV-R-YGARVL--M--SLK---E--SPFA
----KEDED--IFFYSP---SY--DCSIAVP--------ELKDVYVIGGKV------ID--EL-----L-----------
--VVTSCDGIAMRFDNLTSDQRRGFKD-RYEE-QC------G-F-CTI----Q---------------GA-----GTT--
--KYIGGDLA----EDGQE--------SGYWSP--K--ECFY----NPYP------SVRYG---GQDCETL--YTF--CR
PH---P-DTGECAWE--ETMD-Y---DD-CFDARESIWFFTEKSQPA----Y------TCRSQCM-VQP-TKLLRWRCLK
VIKKLEMKGLIQRC------------------------------------------------------------------
--------------------------------------------------------------------------------
-------------------------------------------------------------------------------
>A._jap._PIK52999.1
-----------------------------MILLIL---------F--IGL--FAIS---------------TTDAC--G-
-AC-DTK-HPQQHYCDADFAMRLKI----------LDV-SR---------------------------------------
--------------------------------------------------------------------------------
--------------------------------------------------------------------------------
--------------------------------------ESFIR-------GSN-T-VTAEVI--N--SWK---K--GPA-
------KGT--FIFHAP--A-S--FCGTNF---------HVDRTYVVTGTK-KF--TDD--GT---KYW-----------
--SHGSCD-FGEDWDDMPAQQKKGFKS-YYED-LC--------DDCDI---------------------------TPTRL
ASNIKVEDLE---NDYRDA--------ATFWTP--T--NCYY----NPHK---SQAYNQPSNGEVEDCEDQ--YGL--CR
PD---R-RSGECSWQ--LTAE-Y---EE-CFKHRDDYVIVSSGEFAI-----------TDVAQCD-SLP-NRKKRRNCRR
RLNEQILEEEILRF------------------------------------------------------------------
--------------------------------------------------------------------------------
-------------------------------------------------------------------------------
>A._jap._PIK53591.1
-------------------MKTGF-----IILILC---------F--TML--HYGK---------------AADEC--G-
--C-GVR-HPQVKFCDATFAMIVQI----------HDKIQD---------------------------------------
-------------------------------------------------------------------------DLPFSE-
--------------------------------------------------------------------------------
--------------------------------------ETYFK-------GYM-K-FNVTVL--E--VFK---P--DEIA
PDL-INEEY--SSLWTE---AS--FCGVPEL--------DVIETYVISGYF---ENVTDPTTDETIPLL-----------
--MMNRCG-LHLKMDDVTTYQMKGLTG-GYAK-QC--------NDCNP--TDV----------------------YGA--
-LTHTQSGEL--EAELFPE------AMTQFWTLDM---QCFY----NPAA---SMHNL------VRDCESE--QSI--CM
RD---A-QTSKCTWD--LNND-F---ME-CFKQRGISVAYRHNPNSAAV---------RRPSDCK-YLQ-SRKLKKKCLR
NLRKKYKARKKQGRRIDQD-------------------------------------------------------------
--------------------------------------------------------------------------------
-------------------------------------------------------------------------------
>A._jap._PIK53589.1
-------------MSTDGLLSFSV-----ITMWFL---------PACLLMLIQAAR---------------GKEQC----
-ICSQLH-HPQDKFCSADFAFRVEL----------LDGYDS---------------------------------------
----------------------------------------------------------------------PAPGEADED-
--------------------------------------------------------------------------------
--------------------------------------QLFYS-------YWM---YTAQIV--E--VFK---GAESDMR
A---NVDDI--LDFYTP--QRA--LCGRVSLYDEE----QPSNEYLFTGTI------EV--SESGVTYA-----------
--AITGCT-WVEKWSDLKEEQIEGLRG-SYS--SC------N---CTI--YPV----------------------SGE--
-KFTGKPPRN----RFNIQ-------------------TCVF----NPVS---AKNLQ------VTDCELL--YGS--CI
WN---G-ERNGCEWK---NEGLF---QT-CFQARKQSLVRKGKPAV------------STRAECS-LFN-GRKKKQCIMK
FLKAARKERPMVGRRSRH--------------------------------------------------------------
--------------------------------------------------------------------------------
-------------------------------------------------------------------------------
>A._jap._AVQ67918.1
-------------------MAHTL-----FLTILL------------FFV--GTTV---------------SGQRC----
-NCNYIS-HPQTRFCQAHFAFRGSI----------LNAEKA---------------------------------------
----------------------------------------------------------------------ALPGDRDRG-
--------------------------------------------------------------------------------
---------------------------------------YLYN-------QNL-R-YNVSVD--E--IFK---G--EMTY
----MTEHV--VSLFTP--TGG--ICGKPGLLQSQKED-NSENDFLFTGDI------AV--TSQGYKYL-----------
--VITNCN-WVARWEDLTKEQQEGLNG-FYS--DC------G---CEI--YPR----------------------SEA--
-LDLGDTDAD----NFQVE-------------------DCGF----NPIS---ASILK------VTDCETN--FGH--CM
ED---E--DQVCSWV--SSPT-F---AE-CFASRKSRLLLGAAAV-------------TTRKGCN-IYT-GKQRKKCLLK
VMKANRL-------------------------------------------------------------------------
--------------------------------------------------------------------------------
-------------------------------------------------------------------------------
>C._fro._AAK61535.1
--------------------MEVA-----FLVLLI------------GAL--SLSS---------------ADAQC-AG-
--C-SVK-HPQHHFCDATFVMKVTI----------IDVILD---------------------------------------
--------------------------------------------------------------------------------
--------------------------------------------------------------------------------
---------------------------------------RQGG-------DKL---INAEIN--R--SWK---K--GP--
----SSGD---FQFYAP---SS--FCGATF---------DSGDTYVVTGTK-EE--TSD--GR---RYW-----------
--LHGSCD-YMIKWDDMSDQQKAGFKG-GYKA-RC------G-E-CQIAESLT----------------------AAS--
-VKVEDIAAN----DYPLA--------TTYWTP--T--GCYY----NPLM---TRQFVGRKGSSVVDCEDV--YGL--CK
PN---E--ADKCQWT--LTPD-Y---ER-CLKERDDFVKADSSAFAI-----------TRVEQCD-VYT-NKRKRKNCRQ
RFRELQAEMGADEELIFYR-------------------------------------------------------------
--------------------------------------------------------------------------------
-------------------------------------------------------------------------------
>H._for._UMW87668.1
-----------------MKTLLLF-----LLVGAM------------VVS---------------------QTEAC--G-
-QC-PTD-HPQQHYCKSDFVVRVEI----------LETFRD---------------------------------------
--------------------------------------------------------------------------------
--------------------------------------------------------------------------------
--------------------------------------------------PAQ---GTMNVN--R--ALV---K--DGMK
LGRKKTGKT--IEFYSP---SS--FCGTQFF---------VRGDYVITGSK-ET--RRD--GS---KYL-----------
--MHGSCD-FGMEWDDLSPQQQKGFTK-KYAR-YC------E---CEI--ESS-------------------RSATNI--
--KVEDLSFD---NTYPDA--------RTYWTP--D--VCYY----NPHK---SREFSE-----IEDCEEE--FSY--CA
PG---G--DRECNWQ--LSPD-Y---ET-CFKERDDFVLVDSGAFAI-----------TDPEQCN-VLS-TRRQRKKCRK
RIKQTAVMNEEGEIEIPFY-------------------------------------------------------------
--------------------------------------------------------------------------------
-------------------------------------------------------------------------------
>E._fra._tensilin1_gene64137_i0
------------------MKYYAL-----MICIVA------------SRL--LVQA---------------SAQSC----
SNC-FRN-HTQQIYCNSEVVMKVTA----------LHTERD---------------------------------------
--------------------------------------------------------------------------------
--------------------------------------------------------------------------------
----------------------------------VRLNIPGYT-------AYMYKAVNATVD--A--DFK---G--NT--
----SDGTA--IRFYAP---SS--ICGASF---------TSNQIYVITGKM-IADPSSA--TG---KVL-----------
--MMSSCD-KGTIWDELSEKQQKGFES-KYGR-FC------Q---CEL--IGV-------------------KTASGV--
-LVATQEGGA----GYAGA--------VSYWTP-YR--NCFY----NPMQ---SQASQ------VDDCEEK--YGY--CK
PTSGGE--EGECNWQ--LTPE-Y---ES-CFEAREALHIRGNGAAAI-----------TDASQCD-ILR-NRRKRRKCRK
QARTNLQLLQAGTLTANSTRSDX---------------------------------------------------------
--------------------------------------------------------------------------------
-------------------------------------------------------------------------------
>E._fra._tensilin2_gene64600_i0
------------------MKYYAL-----MICIVA---------------CGLLAQAS--------------AQSC----
SSC-YRN-HTQQIYCNSEVVLKVTA----------LHTERS---------------------------------------
--------------------------------------------------------------------------------
--------------------------------------------------------------------------------
----------------------------------VTLDIPGYT-------TSTYKKVTATVN--A--DFK-------PGN
LM--STGAD--ITFYTP---SS--FCGATF---------TSEQIYVITGKM-IADPSSA--TG---RTL-----------
--MMGSCD-KGLKWDELSEKQQKGFES-KYGR-FC------Q---CEL--IGV-------------------KSASDV--
-LVATQEGGA----GYAGA--------VSYWTP-YR--NCFY----NA-Q--KSQAIQ------VDDCEEK--YGY--CK
PTRGGK--KGECNWE--LTPE-Y---ET-CFESREAIADRGGAAM-------------TDPSQCDVLL--TKKRR--CRK
RAKANQLRSQGGTRPAYSEPTQSG--------------------------------------------------------
--------------------------------------------------------------------------------
-------------------------------------------------------------------------------
>E._fra._tensilin4_gene50976_i0
-----------------MKGSTLV-----LLIGVL-----------------SFSY---------------SEATC-AG-
--C-SIR-HAQQHYCDADFAMNITI----------LKKVNY---------------------------------------
--------------------------------------------------------------------------------
--------------------------------------------------------------------------------
---------------------------------------EGHK-------YRL---YQGRIL--K--SWK---E--GP--
----SAGGK--FKFFAP---SS--ICGTYFV---------TGETYIVTGTKETN--VEN--GK---KIW-----------
--LHGSCD-YASLVNEMSEQQTLGFKR-EYKRAGC------G-E-CQD--LEAKVAYSTKVE-------------DME--
---------N----DYSSA--------ATYWTP--T--GCYY----NPKK---TQEFQARSGFTIEDCENM--YGL--CQ
RN---Q--DGDCEWK--LTDQ-Y---EA-CFKHRDDAVIAASGDFAV-----------SDIEQCD-TFT-NKRKKKKCKK
QFNDNQDAYEEMIMTLX---------------------------------------------------------------
--------------------------------------------------------------------------------
-------------------------------------------------------------------------------
>E._fra._tensilin3_gene6741_i0
-----------------------------MKVCLL---------L--LVI--VFVA---------------YSEAC----
SHC-FTT-HPQQHFCNSYFAMQVKI----------IREVDE---------------------------------------
--------------------------------------------------------------------------------
--------------------------------------------------------------------------------
---------------------------------------SDIS-------NTR-Q-FKAKIM--N--SWK---D--GP--
----QDGK---FKFYTP---DA--FCGSTLI---------PGRKYVITGSQ-EV--SEK--GK---KYL-----------
--LHGSCD-FMSPWEDMSAQMKLGFRK-QYGE-QC------N-S-CTV--AVM----------------------KSP--
-SDLRADELN---NDFAGA--------TAYWTP--T--DCYY----NPHK---SQQFSARPGSDIEDCEDV--HGL--CV
PT---G-SDEGCRWK--MTSE-Y---KS-CFKQRDAFAMVDSTDFAI-----------TDESQCN-VYG-NRRKMLKCRK
KARKYQALLGAGRAFDPLQGX-----------------------------------------------------------
--------------------------------------------------------------------------------
-------------------------------------------------------------------------------
>P._mos._46:16107
-----------------------------MNVLVL---------LGLIVAACVAID---------------VNQHCSQG-
--C-QRK-HPQQHFCDATFAMKVKI----------LKVDSM---------------------------------------
--------------------------------------------------------------------------------
--------------------------------------------------------------------------------
---------------------------------------PELQ-------LNL---IEAAMK--S--SWK---S--EP--
----EAARR--FQFYNP--SLV--LCDANF---------EVGLTYVITGFE------DSIKGP--EQIW-----------
--LVGKCD-FVKKWDNLSLPQQKGFSG-QYGD-QC------D-TPCEI--TPV----------------------NSP--
-FHIKVVDME--TNDDPSA--------QTFWTS--S--GCYY----NPMQ---TDLYTIKQSN-VEDCEEL--YGI--CS
SN---D---SHCSWQ--ITSE-Y---ES-CFSHRDNFVLAENGEL-------------TNPDDCR-VFI-SRRKRRKCRK
HAKKYGLKX-----------------------------------------------------------------------
--------------------------------------------------------------------------------
-------------------------------------------------------------------------------
>P._mos._46:4593
-----------------------------MKIVII---------L--LGL--FVIS---------------RTDAC-A--
-NC-MTR-HPQRHFCDADFAMRMNI----------LDISRN---------------------------------------
----------------------------------------------------------------------SVTG------
--------------------------------------------------------------------------------
--------------------------------------------------FNL---VTADIL--S--NWK--KG------
----PSSGE--FQFYAP---SS--FCGTNF---------AIDRVYVVTGMK-ER--DED--GM---KYW-----------
--SHGSCD-FAKAWDDLSAQQKQGFRQ-DYKE-TC--------YECEV-----------------------------SPI
KFAS-GITVEDLTNDYKTA--------STFWTP--T--NCYY----NPHK---SQEFARSNSG-VEDCEDE--YGL--CK
VD---R--DGECSWK--TTAS-Y---KQ-CFNHRDNYVLVDSGDFAI-----------TDISQCD-VYT-SKRKRRNCRR
RIREQEAENANYGDDILILX------------------------------------------------------------
--------------------------------------------------------------------------------
-------------------------------------------------------------------------------
