# Supplementary material for: Extracellular Matrix of Echinoderms
Source: Mar Drugs. 2023 Jul 22;21(7):417. doi: 10.3390/md21070417 (PMC10381214; doi:10.3390/md21070417)
Supplement: Supplementary file 1 [file marinedrugs-21-00417-s001.zip › alignments/Supplementary File 17 (TIMPs and tensilins - deleted sequences from alingment).txt]

>42_5301_OS_Peniagone_BJ42_sp_tensilin
-----------------------MI-----SVILFVG-LFAISTT--------------------DA-C---AQ-C-YTK
-HPQQHFCDADFAMRLRI---LAVSRE-----------------------------------------------------
---------------------------------------------------------SDI--------------------
--------------------------------------------------------------------------------
---------------------------RQTSI------ITAVI-L--NSWKKG------------PSKGE----FQFYGP
---AG--FCGTS--FDID--------RT------YVVTGMK------IK---------------SPDGNYLLHGSCD-YS
KAWDDMSVDQKKGFRNN-YAE-MC------D-D--CEI--QSTRA---------------------ATNIRV--------
-----------------------------EDLVNDYS----------------E---ANTYWT--PTN---------CYY
--------------------------------------------------------------------------------
--------------------------------------------------------------------------------
--------------------------------------------------
>28_20578_OS_Glabraster_antarctica_TIMP
-----------------MEALVRIW-----LVLVLII-PMVLGQL---------------EPQNLSAQC----N-C-PIK
-HPQEKICRADIVIQGRV---IEVKSS-----------------------------------------------------
---------------------------------------------------------GDGLS------------------
--------------------------------------------------------------------------------
---------------------------GMGSL-LE---YTIKA-T--KVYK-G--QE--S---TVSRGNR----IKMITS
-SSSG--QCGVT-EMESG--------EL------YIVTGLE------LE---------------GE---IFFSL-CE-WV
QRFKDLTPDQRHGLKSA-YVA-GC------D-S--CLI--DQQDN----SIPGIHDN---------PSSANI--------
------C-YHDPLGSAM----------------------------------------------------LL---------
--------------------------------------------------------------------------------
--------------------------------------------------------------------------------
--------------------------------------------------
>34_14566_OS_Cenolia_new_species_TIMP
-------------------MDSFLV-----FCGCLLL-AGMIEAG----------SM------G-SE-C---GQDC-VPK
-HPQQHYCEADFVIRGTV---LNRNYT-----------------------------------------------------
---------------------------------------------------------TRDGMPDMGTGMEGDMP------
--------------------------------------------------------------------------------
---------------------------FNYYI--V---YKVQI-Q--KVYK-G--AS--Y---F-SEGMD----VYIKTE
-ADNN--MCGIG-NLMNR--------KS------YVISGQK-----------------------GEGIMLNING-CN-WV
VEYKKLTQAQKTGVKRQ-YGE-NC------N-S--CQI--KTCNT-----------------------------------
---------------------------------------------------------NSCQPS--SNT------------
--------------------------------------------------------------------------------
--------------------------------------------------------------------------------
--------------------------------------------------
>34_5558_OS_Cenolia_new_species_TIMP
------------------MYGSLVL-----FSSLLIL-FFGAKQG--------------------DG-C----N-C-FPV
-HPQQQFCDADFVIRGRI---VGKKDS-----------------------------------------------------
---------------------------------------------------------FSPMNNQIDS-------------
--------------------------------------------------------------------------------
---------------------------GDNYI--D---YNVTV-E--RIFK-G--HR--Y---M-TIQTN----IDITAA
-KEER--SCAVN-DLNVR--------DT------YLFAGK------------------------GK-KVFQIKS-CD-WV
VRYKKLSRKQRQGVRHM-YKQ-YC------N-S--CNI------------------------------------------
--------------------------------------------------------------------------------
--------------------------------------------------------------------------------
--------------------------------------------------------------------------------
--------------------------------------------------
>42_12266_OS_Peniagone_BJ42_sp
---------------------NNAV-----FVILGVG-LLWLEMT--------------------LA-C----N-C-KVK
-HPQTQFKEANFVVKAKV---LNRHRN-----------------------------------------------------
---------------------------------------------------------HEEQSS-----------------
--------------------------------------------------------------------------------
---------------------------YGVSF-LE---YEVKI-S--KIFK-G--RR--I-----LSSNL----VSMFTP
--EGH--SCGIR-SLRPG--------KN------YLLSGRQ------DG---------------ER---FILDV-CS-WV
EEWSKLTKEQKRGLKSK-YAT-NC------R-K--CNV--PAVSG---------------------PELVMA--------
--------FIDPK-------------------------------------------------------------------
--------------------------------------------------------------------------------
--------------------------------------------------------------------------------
--------------------------------------------------
>44_1948_OS_PseudostichopuS-BJ44_sp_tensilin
----------------------MFT-----TILCVLG-LVGYAWA------------------Q--G-C---AN-C-FRN
-HPQQVYCGAEIMVRITV---NSVEQN-----------------------------------------------------
--------------------------------------------------------IRMPGYSLL---------------
--------------------------------------------------------------------------------
---------------------------FHRKV------NTTIV-S--DLKPNG--ER--K-----EPGTI----FEFFNP
---SS--FCGT--WFDIG--------KE------YVVV-------------------------------------VQ---
----------------------NV------G-----------------------------------SDEDGQ--------
---------------------------------------------------------------------TY---------
--------------------------------------------------------------------------------
--------------------------------------------------------------------------------
--------------------------------------------------
>30_5161_OS_Peribolaster_BJ30_folliculatus_TIMP
--------------------------------LFVFL-SMFVSSV--------------------LS-C----S-C-RLG
-HPQQHVCTSDYVIRGII---LEQSHD-----------------------------------------------------
---------------------------------------------------------SHPD-------------------
--------------------------------------------------------------------------------
---------------------------VSNQI--E---YRVKV-Q--RVFK-G--QEHL------SGKKE----VHLLTW
-SSEW--MCGQP-NLVDK--------QS------YLVTGDVR-----ED---------------GK---MQISL-CD-WI
TEWESIT-------------------------------------------------------------------------
--------------------------------------------------------------------------------
--------------------------------------------------------------------------------
--------------------------------------------------------------------------------
--------------------------------------------------
>06191_Lytechinus_variegatus_[1]_TIMP1_not_full
--------------------------------------------------------------------------------
---MSLSPVFKVRTISMQYVNSNKEAVL----------------------------------------------------
----------------------YASQ------------------------------------------------------
--------------------------------------------------------------------------------
-----------------A-------------------Y---DVQYKV---KVENVFKGEDQI--GK----EGQTVFIYSP
--K--N-VCNI-DKLEM--------GIRYLISGNMK------------------------GDKMEVTTC-GIVEKWTKLS
PSQRRGVR-GFYQSQCS--GCK----VYGT------SIQR---------L---FGK-DAMDPMSSGLW---SR--Q-RCF
FNPIASL-T---H------GSEDCETKYAYCM-R---Q-ENGVCTWEG-G---NAYDKCFQEREYNWQLMKFG-QIGLA-
---------AWTCPEQCK-NL--TTRKLRFKCKKATRKMPPCNSGD---TVREFTPNAVRTV----------------VP
EMPEERTTVQPNSLQENPV-TVN------PNVIQEVPAS-------------RSSTVSGVLSAMLHED------------
--------------------------------------------------------------------------------
--------------------------------------------------------------------------------
--------------------------------------------------------------------------------
--------------------------------------------------------------------------------
--------------------------------------------------------------------------------
---------------------
>25_17217_OS_Luidia_clathrata_TIMP
-----------------MASS-------GMDVS--AC-----LLLL-MMVV--------V-SQLEAVMSC-SCLP-QHTQ
QHFCNSHFVIKARVKSEKMLVKKGFNAH---------------------------------N------------------
--------------------------------------------------------------------------------
------L-------------------------------------------------------------------------
----------QQLPLP-----------------------VLTSAQRSYRLWVREVYKGHQFI---A----VGSHPEIVTS
YYE---SMCGV-SDLKI--------GKTYIIMGMLT-D-----------------------TKLKFTNC-NWREPWTQVT
KHQRRGLKY-WYEKNCN--SCQ----IETCG-RFSP----CGQEE------------------KN-----RVAQ-GDSCV
WDPM----------------DG----------------------------------------------------------
--------------------------------------------------------------------------------
--------------------------------------------------------------------------------
--------------------------------------------------------------------------------
--------------------------------------------------------------------------------
--------------------------------------------------------------------------------
--------------------------------------------------------------------------------
--------------------------------------------------------------------------------
---------------------
>8_2915_OS_Synapta_maculata_TIMP
--------------------------------------------------------------------------------
----MDLRPFAATVTSSEQLGDLSD-------------------------------------------------------
--------------------------------------------------------------------------------
--------------------------------------------------------------------------------
-----------------S-----------------------IMKYNVKILG-NNVFRGERYL--GR------KTVSLYTP
--I-AN-LCGR-ANLQK--------D-TYLFTGKVI------------------------EGKLVFVQC-NWIQKWDEVS
PSHREFLQRGEFLKQCLPGSCK----VTGVLSQL-------------------------KENGMSSLW---KK--D-DCY
FNPVASS-I---Y------IEKDCETEYAICSKN---T--AKQCIWTSAT---DEYDTCFENRENLYMLKESD-TA----
----------FTKISDCK-SLKKYNKKMYKKCIRDVKKYKQAQEEI-LER-D----------------------------
-LEELRSMELADMLEDIYTPTPEAYYDRG-YGA-----------------GSNTSRLLELLRQLMEERKQX---------
--------------------------------------------------------------------------------
--------------------------------------------------------------------------------
--------------------------------------------------------------------------------
--------------------------------------------------------------------------------
--------------------------------------------------------------------------------
---------------------
>41_10191_OS_PsoluS-BJ41_sp
--------------------------------------------------------------------------------
--------------------------------------------------------------------------------
--------------------------------------------------------------------------------
--------------------------------------------------------------------------------
--------------------------------------------------------------------------------
----------------------------------------------------------------------------Y---
--------------------------------------------------------------------------------
--------------------------------------------------------------------------------
--------------------------------------------------------------------------HYQVQI
ST--DQVFKGLSLI--GE----DADSVDV-Y--TPYGT---SLCGRPNLL--------VQNEYLFTGNYL----------
---------------K----GKFVITYC-DWV-AVWEDVTPKQKIYLQTK-IYLKHCT-SSCM--I------------TG
VKG----ALTI-NQNK---N-------ELRYPEQVSGLWT----PY-GCYYNPVSSV---IYG------SEDCETSYSYC
QES---E-GEDRCDWML-T-P--D-YQECFYDRX----------------------------------------------
--------------------------------------------------------------------------------
--------------------------------------------------------------------------------
--------------------->29_10283_OS_Asteropsis_carinifera_TIMPorNOT
--------------------------------------------------------------------------------
--------------------------------------------------------------------------------
--------------------------------------------------------------------------------
--------------------------------------------------------------------------------
--------------------------------------------------------------------------------
--------------------------------------------------------------------------------
-----------TSPTRNTTTN--------------PPTQEPGET-------------------------R----------
--F------PQTMPEDDAKSTAFPSSHG----------------------------------------------------
-QD-------GEAMPA--------------HRQDDQQA---------------HRRDKRLPRNRIV---NQEPWNYEIIY
VIKIQQVYKEEGG-ASL----IEEEEMQL-K--TPYPG---MGYCGVELR--------AGKSYLLAGSEAG---------
-----------------------RVNLC-DWV-QEYRHLSKLQKRGL-KN-NYGRSCG-K-CQ------I--------MT
CND-------P-ECDGAL--------------------------PPSTCAYLPPHE---DDMRHGIGYHANDCLARHSRC
YSK---GRKADKCIWAS-S-G--D-MKSCRRQRLRNX-------------------------------------------
--------------------------------------------------------------------------------
--------------------------------------------------------------------------------
---------------------
>38_19306_OS_Arbacia_punctulata__TIMP
--------------------------------------------------------------------------------
--------------------------------------------------------------------------------
--------------------------------------------------------------------------------
--------------------------------------------------------------------------------
--------------------------------------------------------------------------------
--------------------------------------------------------------------------------
--------------------------------------------------------------------------------
--------------------------------------------------------------------------------
--------------------------------------------------------------------------------
--------------------------IYV-Y--SP--K---NVCNIDRLE--------MGIRYLISGTLK----------
---------------D----NKMEVTTC-GIV-EKWSDLTPSQRRGV-RG-AYQAQCS--SCT--V------------YG
STV----IRYY-GGNEI-------------IDEMSSGLWS----KQ-ECFFNPLASL---TYG------SDDCETKHSYC
MRQ---K--DGACAWEG-G-K--A-YDECFRQREYNWQLMQFA--E--------M-GLAAWT----CPEQCK-NLT--PR
RLKYKCKKATRKMAPCNSGDTVREFRPSSGSRQE-----AVRTVAP------------SNRDVVRTVQPNVVRENP-P--
-----------------------TESPEIMAALSALFDAEIX--------------------------------------
---------------------
>42_8010_Peniagone_BJ42_sp
--------------------------------------------------------------------------------
--------------------------------------------------------------------------------
--------------------------------------------------------------------------------
--------------------------------------------------------------------------------
--------------------------------------------------------------------------------
--------------------------------------------------------------------------------
--------------------------------------------------------------------------------
--------------------------------------------------------------------------------
--------------------------------------------------------------------------------
--------------------------------------------------------------------------------
----------------------WLHGSC-DFG-VKWRDLSAEQKKGF-RG-EYAEMCD--DCQ--I------------QS
MVV----ASDV-L-VEDL-------RNDY---SEATTYWT----PT-NCYYNPHKSR---LYEDRSGGNVVDCEDVYGIC
SVN---R--KGQCK------------------------------------------------------------------
--------------------------------------------------------------------------------
--------------------------------------------------------------------------------
---------------------
>43_12834_OS_AbyssocucumiS-BJ43_sp
--------------------------------------------------------------------------------
--------------------------------------------------------------------------------
--------------------------------------------------------------------------------
--------------------------------------------------------------------------------
--------------------------------------------------------------------------------
--------------------------------------------------------------------------------
--------------------------------------------------------------------------------
--------------------------------------------------------------------------------
--------------------------------------------------------------------------------
----------------------------V-Y--TPYGV---GLCGRPNLI--------PDEEYLFTGLDL----------
---------------E----SEFVITYC-DWV-ELWKDVQEEQKKYLQTR-EYLNHCS--MCE--I------------LG
VKG----ALTF-DQNE---N-------ALKVPQQLSGLWS----PY-GCYYNPVASV---IYG------TDDCEETYTYC
RLS---D-DKQRCDWEH-T-E--D-YFAPRSASX----------------------------------------------
--------------------------------------------------------------------------------
--------------------------------------------------------------------------------
---------------------
>43_14969_OS_AbyssocucumiS-BJ43_sp_probable_tensilin
--------------------------------------------------------------------------------
--------------------------------------------------------------------------------
--------------------------------------------------------------------------------
--------------------------------------------------------------------------------
--------------------------------------------------------------------------------
--------------------------------------------------------------------------------
--------------------------------------------------------------------------------
--------------------------------------------------------------------------------
--------------------------------------------------------------------------------
--------------------------------------------------------------------------------
-------------------------------------------MQAF-TG-QYDNYCG-SECQ--P------------NN
VFG----EQEH-NRFGEI------DSQHLPVEA-LTKYWT----LDIDCFYNPSASM---HNL------VDDCESKFSVC
QSDP--E--THQCGWDL-N-S--E-FMECFKNRGLAVSYRRN-------PSNA-----AAIK----KPSDCK-YLP--SK
KLKKKCLRKLKRVYKQRL-MKQRSIEX-----------------------------------------------------
--------------------------------------------------------------------------------
---------------------
>44_1949_OS_PseudostichopuS-BJ44_sp_tensilin
--------------------------------------------------------------------------------
--------------------------------------------------------------------------------
--------------------------------------------------------------------------------
--------------------------------------------------------------------------------
--------------------------------------------------------------------------------
--------------------------------------------------------------------------------
--------------------------------------------------------------------------------
--------------------------------------------------------------------------------
--------------------------------------------------------------------------------
--------------------------------------------------------------------------------
--------------------------------------------------------------------------------
------------------H-----GGSGY---DGANSYWM----PD-GCYYNPFQST---TFK------EDDCEDMYGYC
KPNQ--T--TNTCSWKL-S-T--P-YEECFIRREQVILALES---------------APALT----NIEQCD-VLK--NR
RKRRKCRIEFRDTHEDQED-DEIVIPTSDESDX-----------------------------------------------
--------------------------------------------------------------------------------
---------------------
>44_2124_OS_PseudostichopuS-BJ44_sp
--------------------------------------------------------------------------------
--------------------------------------------------------------------------------
--------------------------------------------------------------------------------
--------------------------------------------------------------------------------
--------------------------------------------------------------------------------
--------------------------------------------------------------------------------
--------------------------------------------------------------------------------
--------------------------------------------------------------------------------
--------------------------------------------------------------------------------
--------------------------------------------------------------------------------
---------------------------------------------GF-RK-EYASQCD--ECY--I------------IP
TKV----ASDL-K-VEDL-----DVRNTY---PDAATFWT----PT-DCYYNPLKTQ---HFRNSKSNSVEDCEEQYGVC
TAD---D--DGECNWRT-T-P--E-YKVCFKDRDDYVIVLSG---------------DFAIT----DESQC---------
--------------------------------------------------------------------------------
--------------------------------------------------------------------------------
---------------------
>44_2467_OS_PseudostichopuS-BJ44_sp_probable_tensilin
--------------------------------------------------------------------------------
--------------------------------------------------------------------------------
--------------------------------------------------------------------------------
--------------------------------------------------------------------------------
--------------------------------------------------------------------------------
--------------------------------------------------------------------------------
--------------------------------------------------------------------------------
--------------------------------------------------------------------------------
--------------------------------------------------------------------------------
-------------------------NIDV-F--TSHDA---FLCGRPNLV--------YMKKYLISGTMNS---------
--------------ET----GNMEFSYC-DWI-EEWDNMSPEQIRFLKRD-IYSRQCN-TGCN--V------------QE
VFS----AHEI-DMNAM--A-------NSFHEDQLSGMWS----RH-RCTYNPVASA---MYV------QNDCENKFAYC
TED---V-VTGTCMWKA-N-D--N-YNECFNMREATWAIRHPK--------------EPAFT----RAKQCR-RLT--TK
RMKKKCMRAVRAHIRA----------------------------------------------------------------
--------------------------------------------------------------------------------
---------------------
>45_2305_OS_Molpadia_intermedia_TIMP
--------------------------------------------------------------------------------
--------------------------------------------------------------------------------
--------------------------------------------------------------------------------
--------------------------------------------------------------------------------
--------------------------------------------------------------------------------
--------------------------------------------------------------------------------
--------------------------------------------------------------------------------
--------------------------------------------------------------------------------
--------------------------------------------------------------------------------
--------------------------------------------------------------------------------
-----------------------------------WSELSASQKDGI-RG-RYN--CN---CT--M------------FP
ANG----E--L-L-QSRR------DRTRFVIE---------------GCVFNPVGAM---MLK------VPDCEAMHGIC
LPND--D--GSSCTWES-N-P--R-FQRCFESRKEKLGG-HG---------------KPAVS----VRGDCT-VYK--G-
RKRKQCVLKFAKARQMALX-------------------------------------------------------------
--------------------------------------------------------------------------------
---------------------
>Query_10061_Crinoidea.Democrinus.14.m.5923.323
--------------------------------------------------------------------------------
--------------------------------------------------------------------------------
--------------------------------------------------------------------------------
--------------------------------------------------------------------------------
--------------------------------------------------------------------------------
--------------------------------HPQEHY-----CE----ADFVIRGIVASRNYTIHDEIPDM---GT---
-----------GM-------------------------------------------------------------------
--------------------------------------------------------------------------------
------E--------------------------------------------------------------GDMPFNYHIVY
KVQIEKVFKGASY---F----SEDMDVYI-K--TQADN---NMCGIANLM--------NRKSYLISGQKED---------
-----------------G--MVLNVNGC-NWV-TEFKKLTQAQKSGV-KR-QYGDNCN-S-CQ------I--------ET
CN--------T-KRCQP---------------S----------N-NTNCAYNPTA--------------AGACHEMFSYC
VAK---K--NGGCKWNK-K-R--DEMKACLQDNPK---------------------------------------------
--------------------------------------------------------------------------------
--------------------------------------------------------------------------------
---------------------
>42_5270_OS_Peniagone_BJ42_sp_[2]_TIMP
--------------------------------------------------------------------------------
--------------------------------------------------------------------------------
--------------------------------------------------------------------------------
--------------------------------------------------------------------------------
--------------------------------------------------------------------------------
-----------------------------------RRF-----CD----AKFAFRGEILDA---MSAPLPGE-VDD-F--
--------------------------------------------------------------------------------
--------------------------------------------------------------------------------
-----------------------------------------------------------------------I-GNKNLRY
SVTVTEIFKGNSQY--IT-----KDVVSL-F--TPT-G---GICGSTGLFDDHNEA-DFENDYLFTGDIAM---------
------------T-SE-G-NNYLVITNC-NWI-EKWMDVSKDQQGGL-NG-LYSD-CQ---CN--I------------YQ
SRQ----A--L-D-IGQT------DADNFQVE---------------DCLYNPISAV---MHR------VPNCEKDFGYC
MEDE-----DYTCRWAS-S-P--N-FDKCFASRRDSLLNIGG---------------AAAIT----SRRHCN-IYT--G-
KQKRRCLKKLLQSKSGX---------------------------------------------------------------
--------------------------------------------------------------------------------
---------------------
>42_9414_OS_Peniagone_BJ42_sp_probable_tensilin_[3]_
--------------------------------------------------------------------------------
--------------------------------------------------------------------------------
--------------------------------------------------------------------------------
--------------------------------------------------------------------------------
--------------------------------------------------------------------------------
--------------------------------------------------------------------------------
--------------------------------------------------------------------------------
--------------------------------------------------------------------------------
--------------------------------------------------------------------------------
--------------------------------------------------------------------------------
--------------------------------------------------------------------------------
-------------------N-------ELVYPDQVSGRWT----PY-NCYFNPVASV---TAA------YDDCETIYSFC
YPA---T--EERCDWKL-N-P--G-YEKCFVDRESAWTRHNQG--------------AAAYT----SIKDCK-HLN--TR
RMKKMCLKKVKEYQAAK--KTEP-RD------MLEELLDLRYM----------------------WLNGDVFEDYX----
--------------------------------------------------------------------------------
---------------------
>06191_Lytechinus_variegatus_[1]_TIMP1_not_full
--------------------------------------------------------------------------------
--------------------------------------------------------------------------------
--------------------------------------------------------------------------------
--------------------------------------------------------------------------------
--------------------------------------------------------------------------------
-------------------------------------------MS----LSPVFKVRTISM---QYVNSNKE-A-VLY--
--------------------------------------------------------------------------------
--------------------------------------------------------------------------------
-----------------------------------------------------------------------ASQAYDVQY
KVKVENVFKGEDQI--GK----EGQTVFI-Y--SP--K---NVCNIDKLE--------MGIRYLISGNMK----------
---------------G----DKMEVTTC-GIV-EKWTKLSPSQRRGV-RG-FYQSQCS--GCK--V------------YG
TSI----QRLF-GK-DA-------------MDPMSSGLWS----RQ-RCFFNPIASL---THG------SEDCETKYAYC
MRQ---E--NGVCTWEG-G-N--A-YDKCFQEREYNWQLMKFG--Q--------I-GLAAWT----CPEQCK-NLT--TR
KLRFKCKKATRKMPPCNSGDTVREFTPNAVRTVVPEMPEERTTVQPN-----------SLQENPVTVNPNVIQEVP-A--
-----------------------SRSSTVSGVLSAMLHED----------------------------------------
---------------------
>PIK53592.1 putative TIMP1 Apostichopus japonicus
--------------------------------------------------------------------------------
--------------------------------------------------------------------------------
--------------------------------------------------------------------------------
--------------------------------------------------------------------------------
--------------------------------------------------------MAKFT-AT-----FFV-LVGVLC-
-----------------LEVALACN--C-KVKHPQTQY-----KE----AKFVVKAKVLSK---YRNQEEQS-S---Y--
--------------------------------------------------------------------------------
--------------------------------------------------------------------------------
-----------------------------------------------------------------------A--ISFLEY
EVQIIKIFKGRRIL--TS----P--TVSM-F--TPE-G---HSCAIKSMK--------PSKNYLISGHIE----------
---------------E----GRLTLNVC-SWV-EEWSTLTKEQKKGL-KS-KYATYCK--KCD--KMNYLSILIFSSGSS
VSG----PELV-MALIDP-RAPRPIE-TEPKLVSLSGLWT--SEPG-SCTFNPVDSW---QFP------TMDCETQYTYC
SAC-----------------------------------------------------------------------------
--------------------------------------------------------------------------------
--------------------------------------------------------------------------------
---------------------
>PIK51337.1 hypothetical protein BSL78_11774 Apostichopus japonicus
--------------------------------------------------------------------------------
--------------------------------------------------------------------------------
--------------------------------------------------------------------------------
--------------------------------------------------------------------------------
----------------------------------------------------MWFSR--------V-----LSVVL----
----LMS---------SIRNIQCCI--CAD-VHPQKEY-----CT----SDYAIQGQVTAKDVTIIPSDGES---LFKES
H-------------------------SY----------------------------------------------------
--------------------------------------------------------------------------------
-------------------RPS--PIG------DYFP------------------------------FSVGFDATKKIVY
TVDIEKRYKRNYL---T----HKGKTVEI-I--VTHEA---RVACTVDLY--------INQSYVIMGNVVN---------
-----------------G--E-LTLEPC-GSY-RNLVWITMRQFFGL-KR-QYRRNCR-E-CS----------------I
CG--------QWDYCDS---------------------------TEGICTFGSASYNFGFY------GDGGNCEIDFARC
GKT---R--KGFCAWLG-G-E--D-YRRCLGQY-----------------------------------------------
--------------------------------------------------------------------------------
--------------------------------------------------------------------------------
---------------------
>46_7181_OS_Pannychia_moseleyi_[3]_TIMP
--------------------------------------------------------------------------------
--------------------------------------------------------------------------------
--------------------------------------------------------------------------------
--------------------------------------------------------------------------------
--------------------------------------------------------------------------------
---------------------------------------------------FAFVGTVRDI---DVIDIDGL-N-FM---
--------------------------------------------------------------------------------
--------------------------------------------------------------------------------
--------------------------------------------------------------------------TYDIEY
SR--SQVFKGRQLL--SW----DSFNQTIII--TPYYG---SLCGRSNLV--------RDETYFLSGTVE----------
---------------N----DHLMISFC-DWI-DEWSDVTPMQRNYLNNG-VYADNCD--QCK--I------------YG
SNR----FNKF-DQNLH--R-------DYSNSLQMSGFWT----MR-ECHFNPIGSA---YYR------SEDCETDMSYC
SFD---K-EADMCLWKW-S-D--S-YGKCFTERETMWQLLTGA--------------QPAYT----SIRQCR-DIT--HE
KLKKKCRRAITKQKKLARLARRQ-QRQENAEEEAQFDTNPFNL----------------------DLDLDX---------
--------------------------------------------------------------------------------
---------------------
>46_7449_OS_Pannychia_moseleyi_[3]_TIMP
--------------------------------------------------------------------------------
--------------------------------------------------------------------------------
--------------------------------------------------------------------------------
--------------------------------------------------------------------------------
--------------------------------------------------------------------------------
--------------------------------------------------------------------------------
--------------------------------------------------------------------------------
--------------------------------------------------------------------------------
--------------------------------------------------------------------------------
-----------------------------------------------NLL--------YQETYLFTGGFM----------
---------------E----GKYVITYC-NWV-KAWDDVTELQKEYLRTK-EYLNHCS--SCK--I------------TG
VKG----ALTM-DQNN---N-------ELVYPSQVSGLWT----PY-NCYYNPISSV---TYR------PEDCENSYSFC
HPA---ADDNERCDWKI-T-P--E-YDQCFTARENSWVKEHSPKAA--------A-ALTQWS----TVKDCR-KLE--TR
RKKKKCLKMVKEHLL--SIQMKP-RD------MLEELLDLRDM----------------------WLEDDIFDDDD-D--
-----------------------EX-------------------------------------------------------
---------------------
>46_9544_OS_Pannychia_moseleyi_probable_[3]_tensilin
--------------------------------------------------------------------------------
--------------------------------------------------------------------------------
--------------------------------------------------------------------------------
--------------------------------------------------------------------------------
--------------------------------------------------------------------------------
--------------------------------------------------------------------------------
--------------------------------------------------------------------------------
--------------------------------------------------------------------------------
--------------------------------------------------------------------------------
--------------------------------------------------------------------------------
-------------------------------------NVSPEQIRYLKRG-TYARQCD--SCT--I------------RG
VYS----AHNV-DMNED--V-------NTFHDSQLSGKWS----RF-HCTYNPIASI---MFV------EKDCENQYAYC
TKD---V--SGSCAWKA-N-E--G-YDECFNIREVTWALRHPK--------------QPAFT----SVTQCR-KLR--NR
RMKKKCLRAVRNYLRSTHRS------------TIGEMPLPIX--------------------------------------
--------------------------------------------------------------------------------
---------------------
>46_6290_OS_Pannychia_moseleyi_tensilin_[1]_not_full
--------------------------------------------------------------------------------
--------------------------------------------------------------------------------
--------------------------------------------------------------------------------
--------------------------------------------------------------------------------
--------------------------------------------------------------------------------
--------------------------------------------------------------------------------
--------------------------------------------------------------------------------
--------------------------------------------------------------------------------
--------------------------------------------------------------------------------
--------------------------------------------------------------------------------
----------------------------------KIDDVTSYQMKGL-TG-EYEEQCN--QCK--L------------ND
IYG----MMTH-NHHGEK------EAQMFPDA--MTKFWT----LDMECFYNPAASM---NNL------VRDCESEVSIC
LRDP--E--TSKCTWDL-N-A--E-YLECFKKRGITVTYRQN-------PNS------AAVR----RPSDCK-YLQ--SK
KLKKKCLRNLRKLYRNRK-KQGRRVIQKX---------------------------------------------------
--------------------------------------------------------------------------------
---------------------
>PIK53588.1 putative metalloproteinase inhibitor 1 Apostichopus japonicus
--------------------------------------------------------------------------------
--------------------------------------------------------------------------------
--------------------------------------------------------------------------------
--------------------------------------------------------------------------------
--------------------------------------------------------------------------------
------------------------M--I-KVYHQVRRLWSGEGRV----INITFVGTVLSA---EDQM-----D-VF---
--------------------------------------------------------------------------------
--------------------------------------------------------------------------------
--------------------------------------------------------------------------VYEVEL
FD--DKVFKGLSYI--GV----GNENIAI-Y--TPYDG---RLCGRSNLL--------KDETYLFTGLFI----------
---------------E----GNLVITYC-NWV-KPWAEVSESQKEYLQNK-EYLNHCN--MCK--V------------YG
VKT----SLKK-SQND---N-------ELVYPDQMSGLWT----PY-DCFFNPVASA---EYR------AEDCETLYSFC
HPA---T--DERCDWKL-T-P--K-YENVFQPGKRMARRL--------------I-LLPQLP------------------
--------------------------------------------------------------------------------
--------------------------------------------------------------------------------
---------------------
>PIK53586.1 putative metalloproteinase inhibitor 3 isoform X2 Apostichopus japonicus
--------------------------------------------------------------------------------
--------------------------------------------------------------------------------
--------------------------------------------------------------------------------
--------------------------------------------------------------------------------
--------------------------------------------------------------------------------
----------------------------------------------------------MDNANMQDSRWNIT---EMVP-
--------------------------------------------------------------------------------
--------------------------------------------------------------------------------
----------------------------------------------------------------------RSVERDFLTY
YVQVERVFKGENA---V--ILNSAGITEI-K--TPQSA---SLCGNVELE--------KGRAYLLSGKV-E---------
---------------N-G--T-LVIDMC-DWV-VAYRDMTKKQRQSV-RF-FFKQNCQ-L-CK------I--------TP
CF--------SKQHCEQK-------------D----------SI-PNSCTYDMTNLL----------SGSTDCEGQHSRC
IRS---S--DGVCRWAR-S-S--Q-MKECIRHRTQMAVGR-PRWP-----------------------------------
--------------------------------------------------------------------------------
--------------------------------------------------------------------------------
---------------------
>10_506_OS_Pisaster_ochraceus_[1side]_probable_tensilin_not_full
--------------------------------------------------------------------------------
--------------------------------------------------------------------------------
--------------------------------------------------------------------------------
--------------------------------------------------------------------------------
--------------------------------------------------------------------------------
--------------------------------------------------------------------------------
--------------------------------------------------------------------------------
--------------------------------------------------------------------------------
--------------------------------------------------------------------------------
--------------------------------------------------------------------------------
--------------------------------------------------------------------------------
-------------------------E------HALSGQRS----PYHDCFYNPVASA---HHK------VTDCETVASMC
KVDK-----SGDCSWEL-T-K--E-YEKCFKGREETLAYLNG-------Q--------AAAT----KAKDCK-RLQ--HK
RLRRKCIRDFKQSRREQN-RLGX---------------------------------------------------------
--------------------------------------------------------------------------------
---------------------
>48_5616_OS_Ophioderma_brevispinum_[1side]_probable_tensinin
--------------------------------------------------------------------------------
--------------------------------------------------------------------------------
--------------------------------------------------------------------------------
--------------------------------------------------------------------------------
--------------------------------------------------------------------------------
--------------------------------------------------------------------------------
--------------------------------------------------------------------------------
--------------------------------------------------------------------------------
--------------------------------------------------------------------------------
--------------------------------------------------------------------------------
------------------------------------SEVTAVQKSAL-KS-EYEESCD-T-CY--V------------VQ
---------EH-NRHMRS------TN----DSTVHADNKN----ITSTCAHNPHQSA---LLN------MEDCETEYSVC
VLHR-----PQRCNWHM-N-R--K-YEKCVARRGRKTKEMEANQISMLGPQSIMYKGSQGKG----GSKSLK-RLK--SK
RGKKKIYRYX----------------------------------------------------------------------
--------------------------------------------------------------------------------
---------------------
>43_12837_OS_AbyssocucumiS-BJ43_sp_[3]_TIMP
--------------------------------------------------------------------------------
--------------------------------------------------------------------------------
--------------------------------------------------------------------------------
--------------------------------------------------------------------------------
--------------------------------------------------------------------------------
--------------------------------------------------------------------------------
--------------------------------------------------------------------------------
--------------------------------------------------------------------------------
--------------------------------------------------------------------------------
----------------------------V-Y--TPYGV---GLCGRPNLI--------PDEEYLFTGLDL----------
---------------E----SEFVITYC-DWV-ELWKDVQEEQKKYLQTR-EYLNHCS--MCE--I------------LG
VKG----ALTF-DQNE---N-------ALKVPQQLSGLWS----PY-GCYYNPVASV---IYG------TDDCEETYTYC
RLS---D-DKQRCDWEH-T-E--D-YFACFVDREEAWFKKRGPRPA--------A-ALTHYT----SLKDCR-RLE--TR
KMKRKCVKQVKMYREANRESMNP-RE------MLKEMIDLRDL----------------------WLDDQLFDEX-----
--------------------------------------------------------------------------------
---------------------
>06194_Lytechinus_variegatus_[2]_TIMP1_[cQEDc]_very_long
MAIRIVGAIPIMFILGLWQTLIMASDLVCQEDCPIMHPQQSFCDDDIGEYKDSYNFAMVGDPVVFYSPNANCNIPDLKPS
EIYVIGGKFIDNRLFVSSCDGIAIKFDNLTEHQRKGFKHGYRQQCDFCTKYGGVDCETLYSFCKPRPDTGVCEWEGTVDY
DDCFTNREGIWVAKEKSQPAFTCRSQCASQDTKLLRWKCFRATKVLRGRVKDDMTVKVVSFFKSPSSFNAMKRRGITVTF
DRPSCRESHLKPGATYLIMGSSHGNVLHIGSCDAVILWSNLKSVQRQGVESVYGLFCDECRVNETHSVIRPHIDPFLEEN
EIQSGADTLWRTDDCFYNPLASRQYMVDDCETMYSVCVPNMDGTGRCSWLQSEKYIYCSKRRKN-----SACLQMGGA--
-YA-FL--------P-GWTCPENCD--D-IQEDCLREM-----CLQATAGIKLIQARVLER---KRIEHPDK-S-RPI--
--------------------------------------------------------------------------------
--------------------------------------------------------------------------------
-----------------------------------------------------------------------NY-RFLIGY
RVRILGIFKGGDYL--GD----VEEE-WI-H--SPDAG---GLCGVTGLV--------RNGEYLLSGRYT----------
---------------R----DIFYMTYC-DMW-SEWDKLTEEQLYGM-TS-IYNDNCK---CR--I------------RG
VIG----IINI-DTHSKD-S-------YTASYVDKSPLWD----DG-SCRYNPVASL---FYK------SHDCETMYSHC
IWA---N---DTCLWEP-S-R--D-YNLCYQAREAMWRHRHTN-----------K-YLPANVP--KRRLRCK-NTS---K
RFVRRCANAYERRMQKRRLAQG--KRP-----PVKYIELLL----------------------------NGYTTNS----
---------------------TITTSTALMG-------------------------------------------------
---------------------
