# Supplementary material for: Extracellular Matrix of Echinoderms
Source: Mar Drugs. 2023 Jul 22;21(7):417. doi: 10.3390/md21070417 (PMC10381214; doi:10.3390/md21070417)
Supplement: Supplementary file 1 [file marinedrugs-21-00417-s001.zip › alignments/Supplementary File 5 (Multiplexins).fas]

>S._kow._COL18A
MAASQSLCLISLTTLMFVAPCMAYTGMEMDTIDLLQVIGYPLPGAITFTKGMFDFPAFHFNGEAINMGRAVHTFFPEFFF
RDFAILATVRLGSEDGGLLFSVTNTFLSIIQLGVNISNAGNSQTKISLLYTDDRESSSTQEVASFIVPIAVEDNTVTLYF
DCEYWDSVKISRTFNDLKFDNNVAIFIGQAGGNLEQNNFVGGIQDLKIVPNPEVAETYCENEQLGDEVVISGSGDGDGDV
IDIPGTTYPGLKPIPGPPGIPGLPGVPGTKGEPGNDGIPGKDGALGPKGEPGLPGVSLPALPGEKGAPGDPGLPGPEGLQ
GLPGVAGPPGSPGAPGLDGIDGLPGLKGDQGETGVGLPGPPGPPGLPGETIDSGDEDGIVINMPGAPGEKGDIGFPGIPG
ADGLPGSTGLPGPVGPEGPMGPKGEKGDSIVGPPGPPGPPGTGFEIPDYEGSGSGNDGGFIIGKGKPGPAGPEGPQGLPG
QSGVQGPPGLPGPPGPAGQAGLPGQPGQPGRPGEPGTGFVDDQDLLIGPPGIPGQNGLNGEPGEPGPTGAIGPEGPPGLT
GPIGPQGERGEPGFPGLEGPPGDKGEPGTNGSPGLPGFSGEPGLQGPAGVAGPAGPPGPAGPPGKVVIIPGYGYEGSGDD
EYGSGFLGGGPGNIGPPGKRPGPGPPGPQGPPGIQGERGFQGPQGPQGFKGDKGDGGPAGVDGLPGLSGEPGLKGDPGID
GVCKPCEDGIPGLPGPVGMPGLSGPPGPPGLGGNGDAGAGAGQKGEPGTSGVPGLPGPAGEPGIAGLPGPRGFVGHPGIQ
GLPGAVGPKGEDGVGLPGPLGPPGLKGDKGEPFLLRDGEVLMVKGEKGKRGKRGKMGAKGEVATKGEKGAFGLPGRPGKP
GLIGPIGPQGEKGERGEIGFAGVPGLNGIQGEKGEKGVGQKGERGPPGEPVIVDPGSPGGNPISIPGRPGEHGAPGLPGP
VGPKGMQGSQGERGLPGLTGPPGQKGMKGTAGVNGLDGVHGSRGPSGSVGLPGATGPQGPPGIDGLPGRDGLYGGKGDKG
DTGMKGPKGEPGLPGSGSGGGSIPVPGPVGPPGLIGPPGPPGPPGEAVQGIPGRPGSPGSQGPPGIGVPGLPGPAGLPGS
GNLESAGMKGERGNRGYPGPPGPPGPTGESTNGLPVGKYTTVATYLTLDDMQSVARITPVGGLAFIHDRQELYVRVEEGW
QIIELGPILPLPPIPVTTLPGPSTLPVPTPGVIDGNKKLHMYALNYPVAGYHIGPDSMGGIRGADFLCFKQAEEAGLQGT
YRAFLSSKVQDIKSVVRKEDRDAPVVNAKNELLFSSWNDIFKGSEAPFNSDIHVYSFDGKDVMTDPAWPQKYIWHGSYSN
GERMLSSYCDQWLAEQSDEVGQASPLISHKLLGQETYSCNNNFVLLCVQNTVGKVKKK----------------------
--------------------------------------------------------------------------------
--------------------------------------------------------------------------------
--------------------------------------------------------------------------------
--------------------------------------------------------------------------------
-------------------------------
>H._sap._COL18A1
MAPYPCGCHILLLLFCCLAAARANLLNLNWLWFNNEDTSHAATTIPEPQGPLPVQPTADTTTHVTPRNGSTEPATAPGSP
EPPSELLEDGQDTPTSAESPDAPEENIAGVGAEILNVAKGIRSFVQLWNDTVPTESLARAETLVLETPVGPLALAGPSST
PQENGTTLWPSRGIPSSPGAHTTEAGTLPAPTPSPPSLGRPWAPLTGPSVPPPSSERISEEVGLLQLLGDPPPQQVTQTD
DPDVGLAYVFGPDANSGQVARYHFPSLFFRDFSLLFHIRPATEGPGVLFAITDSAQAMVLLGVKLSGVQDGHQDISLLYT
EPGAGQTHTAASFRLPAFVGQWTHLALSVAGGFVALYVDCEEFQRMPLARSSRGLELEPGAGLFVAQAGGADPDKFQGVI
AELKVRRDPQVSPMHCLDEEGDDSDGASGDSGSGLGDARELLREETGAALKPRLPAPPPVTTPPLAGGSSTEDSRSEEVE
EQTTVASLGAQTLPGSDSVSTWDGSVRTPGGRVKEGGLKGQKGEPGVPGPPGRAGPPGSPCLPGPPGLPCPVSPLGPAGP
ALQTVPGPQGPPGPPGRDGTPGRDGEPGDPGEDGKPGDTGPQGFPGTPGDVGPKGDKGDPGVGERGPPGPQGPPGPPGPS
FRHDKLTFIDMEGSGFGGDLEALRGPRGFPGPPGPPGVPGLPGEPGRFGVNSSDVPGPAGLPGVPGREGPPGFPGLPGPP
GPPGREGPPGRTGQKGSLGEAGAPGHKGSKGAPGPAGARGESGLAGAPGPAGPPGPPGPPGPPGPGLPAGFDDMEGSGGP
FWSTARSADGPQGPPGLPGLKGDPGVPGLPGAKGEVGADGVPGFPGLPGREGIAGPQGPKGDRGSRGEKGDPGKDGVGQP
GLPGPPGPPGPVVYVSEQDGSVLSVPGPEGRPGFAGFPGPAGPKGNLGSKGERGSPGPKGEKGEPGSIFSPDGGALGPAQ
KGAKGEPGFRGPPGPYGRPGYKGEIGFPGRPGRPGMNGLKGEKGEPGDASLGFGMRGMPGPPGPPGPPGPPGTPVYDSNV
FAESSRPGPPGLPGNQGPPGPKGAKGEVGPPGPPGQFPFDFLQLEAEMKGEKGDRGDAGQKGERGEPGGGGFFGSSLPGP
PGPPGPRGYPGIPGPKGESIRGQPGPPGPQGPPGIGYEGRQGPPGPPGPPGPPSFPGPHRQTISVPGPPGPPGPPGPPGT
MGASSGVRLWATRQAMLGQVHEVPEGWLIFVAEQEELYVRVQNGFRKVQLEARTPLPRGTDNEVAALQPPVVQLHDSNPY
PRREHPHPTARPWRADDILASPPRLPEPQPYPGAPHHSSYVHLRPARPTSPPAHSHRDFQPVLHLVALNSPLSGGMRGIR
GADFQCFQQARAVGLAGTFRAFLSSRLQDLYSIVRRADRAAVPIVNLKDELLFPSWEALFSGSEGPLKPGARIFSFDGKD
VLRHPTWPQKSVWHGSDPNGRRLTESYCETWRTEAPSATGQASSLLGGRLLGQSAASCHHAYIVLCIENSFMTASK----
--------------------------------------------------------------------------------
--------------------------------------------------------------------------------
--------------------------------------------------------------------------------
-------------------------------
>C._gig._COL1A1
MWYGNILGLVLTQTIFLLTPVRGQDPDGTIDLLSAIGIPDSKRGISYSVGLDGAPAFEFKENAVIKEPAQAYFKDQIYKD
FAIGITVKPYKRTGGFLFAVKNLYNTVVQFGVELTGNQLKLHYTLEARYAKSSTVIATFDIGDIYNKWTKLSIKVKDNAV
TLYKNCANLGSVAVQGGGGPMDVEGGANLYVGQAGDNFNNVFAGALQELKVYKEPAEAENFDCDDQLYGSGSGSSGDDKD
PGEPFIPPITPPPPSTYKGEKGERGEQGFKGDKGDQGLPGQTAGPAGDGAKGEKGDQGEPGVKGDMGLPGIDGASGPPGD
PGVEGPPGAPGSPGEKGDAGLPGDPGTPGIGVQGPKGEPGAPAVLNMKDIEDFIQTRIPESGSNGEKGEKGDQGDKGDTG
PRGDTGLPGIPGADGLIGPMGPDGLKGETGDSIVGPAGPPGKDGKPGVPGLKGDSGERGEPGLRGPPGPPGLAVEGSGNG
ESIPGEPGLPGTPGQKGDRGEPGPQGIKGEPGTFDGDINDLIGPRGPAGEPGLPGVPGSAGVPGKEGPEGPPGLKGDRGD
PGLPGVEGRPGFEGPAGVPGDSGPRGLPGAQGLPGTPGQPGLPGPPGTCSPSSRRGDTGITGLGDDDLEFSGDGCGGGDC
TCVGTPGRDGINGTEGPRGLPGSPGPRGEKGEMGIQGPEGRPGPPGKKGDQGSQGEVGRNGAQGPQGETGAMGSPGLPGV
SGEPGLPGLRGEKGQKGEEGVGIPGKDGKDGAEGPPGPPGPPGPPGQSISIVDPGSGGGEVIEGAQGPKGEKGDAGLVGT
QGIAGLPGVDGMKGDRGDKGDKGDVGDTGIQGLTGNKGDKGDTGPVGPPGLPGAGSGGSVSGVKGEPGEPGVPGNPGPQG
PIGPRGLPGRKGDIGMPGIPGRIGFRGRKGDRGFGPRGFKGDKGDSGAPGPPGPGLGSSGEIIRGAKGDRGERGLPGLPG
IGVQGERGLPGAPGPRGFPGLPGAKGDQGDPGKKGEPSYIQGPPGPPGTPGTPGYSQGGNGNGKGLVTFKDFNNMLYAAK
NLEVGTMTFTLKEEEIYVRVTDGFKQIQLSSNTIKLPSEKPVTTPKPVPLPGPDSVMQADQPRLYMYALNTPKNGKLRGL
TGADYACYKEAYYSGMHGRTFRAFLASKTQNLYSIVSDRNIPIVNKNDTIIFSSFNDLLRTGGRFNRNVKIYTFDGEDVM
SSPKWPEKMVWHGADSQGNKMNDKECSDWRSDSPNRVGYAGSLNGGKLVDMHEASCRKELIVLCIEVLPKSRNKPSK---
--------------------------------------------------------------------------------
--------------------------------------------------------------------------------
--------------------------------------------------------------------------------
--------------------------------------------------------------------------------
--------------------------------------------------------------------------------
--------------------------------------------------------------------------------
-------------------------------
>H._sap._COL15A1
MAPRRNNGQCWCLLMLLSVSTPLPAVTQTRGATETASQGHLDLTQLIGVPLPSSVSFVTGYGGFPAYSFGPGANVGRPAR
TLIPSTFFRDFAISVVVKPSSTRGGVLFAITDAFQKVIYLGLRLSGVEDGHQRIILYYTEPGSHVSQEAAAFSVPVMTHR
WNRFAMIVQGEEVTLLVNCEEHSRIPFQRSSQALAFESSAGIFMGNAGATGLERFTGSLQQLTVHPDPRTPEELCDPEES
SASGETSGLQEADGVAEILEAVTYTQASPKEAKVEPINTPPTPSSPFEDMELSGEPVPEGTLETTNMSIIQHSSPKQGSG
EILNDTLEGVHSVDGDPITDSGSGAGAFLDIAEEKNLAATAAGLAEVPISTAGEAEASSVPTGGPTLSMSTENPEEGVTP
GPDNEERLRATAAGEAEALASMPGEVEASGVAPGELDLSMSAQSLGEEATVGPSSEDSLTTAAAATEVSLSTFEDEEASG
VPTDGLAPLTATMAPERAVTSGPGDEEDLAAATTEEPLITAGGEESGSPPPDGPPLPLPTVAPERWITPAQREHVGMKGQ
AGPKGEKGDAGEELPGPPEPSGPVGPTAGAEAEGSGLGWGSDVGSGSGDLVGSEQLLRGPPGPPGPPGLPGIPGKPGTDV
FMGPPGSPGEDGPAGEPGPPGPEGQPGVDGATGLPGMKGEKGARGPNGSVGEKGDPGNRGLPGPPGKKGQAGPPGVMGPP
GPPGPPGPPGPGCTMGLGFEDTEGSGSTQLLNEPKLSRPTAAIGLKGEKGDRGPKGERGMDGASIVGPPGPRGPPGHIKV
LSNSLINITHGFMNFSDIPELVGPPGPDGLPGLPGFPGPRGPKGDTGLPGFPGLKGEQGEKGEPGAILTEDIPLERLMGK
KGEPGMHGAPGPMGPKGPPGHKGEFGLPGRPGRPGLNGLKGTKGDPGVIMQGPPGLPGPPGPPGPPGAVINIKGAIFPIP
VRPHCKMPVDTAHPGSPELITFHGVKGEKGSWGLPGSKGEKGDQGAQGPPGPPLDLAYLRHFLNNLKGENGDKGFKGEKG
EKGDINGSFLMSGPPGLPGNPGPAGQKGETVVGPQGPPGAPGLPGPPGFGRPGDPGPPGPPGPPGPPAILGAAVALPGPP
GPPGQPGLPGSRNLLGELIPIPADSPPPPALSSNVTAFSNMDDMLQKAHLVIEGTFIYLRDSTEFFIRVRDGWKKLQPHQ
LLPPPNPISSANYEKPALHLAALNMPVSGDIRADFQCFKQARAAGLLSTYRAFLSSHLQDLSTIVRKAERYSLPIVNLKG
QVLFNNWDSIFSGHGGQFNMHIPIYSFDGRDIMTDPSWPQKVIWHGSSPHGVRLVDNYCEAWRTADTAVTGLASPLSTGK
ILDQKAYSCANRLIVLCIENSFMTDARK----------------------------------------------------
--------------------------------------------------------------------------------
--------------------------------------------------------------------------------
--------------------------------------------------------------------------------
--------------------------------------------------------------------------------
-------------------------------
>S._pur._COL1A1-1
MLLRPYSGSRGTVFGVTDPYHQTIILSVNITSMSIEQMRISLILTNIDYTSESTEVAAFLVPSFTNHWTQLALSIRDNQV
TLFLDCQELGMQFFDKNQGWHIRIPQMAPLFIGHLGTVGERVQYRGDIQQIIITNSADSAEEHCPIGEISGSGSMALRES
AGEDWAFVFSGSGDEPTSMPEMPITYFTQYDAETPSTPANNVRLPASVQPPLEQVATILPKAPPTTPTLQATPSSQPAVV
VPPGDSMKGQKGEEGWPGVNGIHGNPGVPGPRGVGGETGPEGPEGPMGPKGEKGDLGDAGPVGPLGEEGFPGVAGPPGDP
GVKGEEGDQGMTGATGAKGEPGVGVPGLPGVAPTLSSEYMMRLGGEKGDPGRDGYPGVPGVQGPMGIPGVDGIGVPGPKG
DKGEVGLGLPGSQGKPGKEGPKGETGQRGLPGPSSLESFIEGSGLEMFVGPPGQPGSPGRPGVMGPHGPRGESGLDGIPG
LDGVPGQPGPAGRDGEPGPKGEPGALTEEEILDEIANLTAEFEMEGLSGMDGFNGSRGPPGVPGAVGPKGDSGMDGNPGM
KGERGSSGLPGLEGPEGMKGGPGQNGIPGVPGIAGIPGESGQNGARGAPGPAGPPGPPGPSPLLPPGFPWTNMALNQDQE
GSADGSGVWSGTVPPYLMGSPGVQGPPGPEGMQGEPGLVGEPGIPGEPAIPGMPGLTGERGERGLPGPRGMEGETGMDGA
AGQKGDTGDPGVPGQPGADGFPGPRGVGVQGPPGDRGLPGPRGIQGLKGDVGEQGPACEIPPEILALSEHFAGVGSGDIG
GGMMTRAPQELTSTKGEKGDIGFDGVPGMDGQQGAKGYPGPRGPGGVVGPKGNNGTQGEKGDVGAVGYAGPRGVKGDKGD
MFLPTEEEMLMLKGDGGDTGRRGKKGLKGQFGIPGRPGRVGKTGPEGQTGPEGPVGPQGPPGPSGGGEGTCECDPAAFPP
AFFPPGEKGSMGAPGSPGPMGPDGVPGAPGLPGVQGLRGLQGYAGEPGIEGLEGRPGAQGVPGVPGIDGARGEKGDPGDF
FVNDEVFIGPPGEQGLPGRDGQPGQSIKGDTGEPGHGAEGMPGRDGRDGSQGPPGPPGMPGHPGEPAYYTGDGNGERGPK
GEPGEPGREGQSGAPGFDGRPGSRGPRGPQGPTGYGEQGPPGEPGTPGEPGRGSIGHLGGGDYVGMARFATIQDMLDGMR
DLEVGTLAFIIRVQELYIRVETGMQQVLLAPFVDPTEPPQIPGPGLTDRTEEPILPGPEIPVSDQPMLYMYALNTPQEGY
MIGGISGADFKCWKQAKAAGLKGTYRAFLSSPLQDIRTIVRKQDKGLPIANGKQEVLFNSWDDIFSTENEAPFHDSFHIY
SFDGKDVMTDETWPDKYMWHGSYANGERMAESFCEAWRAQNHFARGQASPLSDHKLLGQDEFPCNNAFAVLCVQTARPNA
RK------------------------------------------------------------------------------
--------------------------------------------------------------------------------
--------------------------------------------------------------------------------
--------------------------------------------------------------------------------
-------------------------------
>P._min._COL1A1
MRRGDPAFHLDRDTNIGRLADYIFPLDFTERFSDFTLLVTFKPESEDVGPLLVVTDNLQTTVILALNVTRAEEGRHRVTL
LMTDVSAGTPSKASFVVPSLTGHWSQFSLSVINDMATLFFNCSTYTSTSLMRPEGWKLAIPQQAAVFVGSQGFALDNTAT
FAGTIQTLEMSNDPDEAELGCDDGDQELRKQRLYKRETSSSNLADALITNKDIPTLPTNSKQNGIVFGSAEGSGLKATEE
TEMFSGMFDSTSAPSSETVKPTMTSTGEGINPNSVSPDFIHGMGSTTEAPTEMRTASVSPSGITKAASDSPSEMGRTTKT
PAEMRTPSSSPSGMETASKASLEASSKTPDDMGVSSKVTSGMETASKSSPVAATTSETLVEKPATKKPVTLPRPEPESNT
SPITPSVTDSVASASPTMQPATLPTMAPTESPTTQSPSRGPMVTVQDVLSPGMVSDGQDRMTVTPTTPLVRVMSETPVPT
EKDMSTPAGKATPAPDKATPAPDKATPAPVDKVATTVTIATVAPVTLATPTPIVKVISGSPGVPGVAGEPGPKGDPGVDG
NDGLPGEDGGQGPAGVAGDKGEKGMKGEAGKAGPKGDLGDPGLSGPTGPEGLPGAAGPPGDKGVQGDTGPIGPGGTKGVK
GEPGIGLPGPSGLFVTPDPETIRGPKGDQGEKGEAGPKGDKGDQGDIGPVGPEGESGPQGDKGEKGEAGVGLPGPQGSVG
PQGPEGPQGETGPLAELPEFFDLFEGSGFEDFRGQLGQKGKDGQPGPVGPEGPMGLTGPQGPQGIQGAPGPPGMPGVPGT
PGRPGTVAMNYTGPDGPCSCRDGLNGSQGPPGIQGPAGPPGTPGRNGTAGTPGENGKPGVPGIEGPAGMQGDPGMAGPQG
PPGPPGKVYIMPSEMTPTAISKMLTDGDALTGSGFMPLTKSPIDGGGELITGEPGPPGPQGPPGPAGERGDRGEIGLLGE
RGPKGDVGPAGPKGMQGIQGDTGPPGPSGKHGKDGREGPQGKQGEPGIGVRGPKGDVGPEGPAGTPGKNGSMGSLGLQGP
PGPPGPPGEMMIDMDGHMAERGEKGDRGEVGPPGPTGQKGDGGLNGIPGFHGDKGDAGERGPAGIDGIDGLKGEMGLKGD
TGSEGTPGRDGLNGLPGPRGPQGPKGDPYVPDDTTMLLYKGMRGPRGPRGPKGHFGIPGRPGSHGDSGPPGLQGPPGING
RPGIGLQGGKGEQGMKGEKGEPAIYGTDGTDTPIALGIKGEKGDSGERGLSGKRGPAGPQGVPGFPGVNGLHGPKGLMGD
KGEEGRPGAMGHPGVDGVPGGEGPQGLKGEKGDPGIGVQGDQGRSGSPGPPGFGVPGIDGPEGPRGPPGPPGPPGAQSFP
ESPDGSYIPIEGPPGPQGFPGLDGQQGRPGQTGPQGPQGLQGERGPRGYPGTGSAGQLTSFRSINDMIHQGASLLPGTIA
FVADVQELYVRKDNGMTQILLGATFNLDPVQPPLPTTTSTPSQQTHSTTEKVVTVPTTKPNLPGPEIPLGDQPMLYMYAL
NKPMTGDRREGLPGADHHCYQQAQQAGLHGTYRAFLSSKVQDVRSVVNRDYHHLPVANAKGEIMFESWSGIFNGSEASFD
SDKHIYSFNGKDVMTSEEWDQKYVWHGSYVDGSRMMDSYCEEWRTQDYDANGQASPLTSHKLLGQETQLCSNALVVLCVQ
VSPDT---------------------------------------------------------------------------
-------------------------------
>An._jap._COL1A1
MGMTRDQPAYEIRPFSNLARQAASFFDEGLTQDFTIKAVFKPKSENGGPLFGILDNYQTVIILGVNISLAGNDKQKISLF
LSDSQTLTQTREVASFIVPSMMKKWTRFSISVQRHVATLYFNCVEYDSQIIRRNLGDLIFPNEAAVFVAKFGRLTDDGQS
TFEGTIQELSITTDPIDAEFQCESSIAEENESSGSGDGLDDFQNDGTITEINVVLSEVTESISMISGSGSGDEEGYTSSS
STSSSSTSSSWDHTVAGPTMVMTSIEPMLPPEVTPTLIVEELTEISLTTQSVADSKVVSQVPTADRVDLQTSVTSGLPDP
QVTFKDVKVTTTESPLQGPKGEKGEVGAVGPEGPEGAKGDSGVPGVDGRNGTDGFPGTQGPEGPKGEKGDVGDVGPEGPK
GDTGDIGIPGVDGINGTDGLPGPEGPQGPKGEKGEIGVPGPAGRNGTDGQEGSEGSEGPQGPPGPKGDQGIQGPKGDPGE
IGIEGPEGEEGLPGVAGPPGDKGEKGDVGDQGPQGPKGEKGDAGIGVQGPPGVVPTFDPEQVRGPKGDKGDQGQEGSGGI
PGEHGMPGPQGIQGIQGEKGEPGQKGDTGFGMKGQKGEAGIPGEDGEDGEDGAKGERGLGIYDIGSGDEMWEEIQGKRGK
QGPKGDMGPRGFNGSTGAVGPPGPPGPRGEPGTPGLGGMNYTTVEGPPGPVGPQGQKGDSGLQGEPGLQGARGEKGDMGL
HGVDGKNGSKGETGDTGPMGPTGMQGMIGLQGESGLPGQPGVPGPPGPPGPPGIPPTWTPLFTSDFEGSGSGNKENEVVE
PIPGLPGAKGEKGDQGSIGDLGLTGPSGLPGLPGEDGAKGDQGPIGLPGPQGPRGFPGIPGLGGLQGSPGESIKGDEGAI
GPPGLKGPPGPPGPPGIAPTHSDIFEGSGLVGEAGEKGQKGEIGPVGPAGVIGVEGPHGEKGQKGDRGLDGVPGYKGPKG
DSGDVGPQGIKGFDGTPGTLGEKGEKGQKGSSGADGQHGFHGTSGQKGEKGEPYIPDNDKFLEIKGDPGEKGHRGKKGEK
GQFGIPGRPGRPGRIGPAGAPGQRGPMGRPGPTGAVGEPGIMGPKGDIGVGVRGPKGETGVQGVKGEPGAIITPPYGSDA
QKGSKGSMGIPGRPGRRGLPGVPGAPGLQGIKGAKGDRGFDGRDGRNGAPGADGIYGQKGDQGVPGLKGEPGVAVLPDGS
AVQGPPGPPGPPGPPGIGHQGIQGPAGPPGRPGRDLSGASLKGTKGDTGNPGAPGSTGPRGPTGPPGISGDGGGRSYSGA
LVLKSEDDMMDIGRDAPIGTFVFLQSQQELFIRVIGGWQKIMLDVILPLLPDPTTAQPRQIEPTEAPGGAPTLGPVIQAD
GLMLYMYALNEPLNAFLYSPSSMGGISSVDYKCYKEAQRMGLKGTFRAFLSSNLQDLRSIVRRKDRILPVVNSKKEVLFE
SWNKMFDGNEAKFNDKIHIFSFDGKDVMTDSATWPEKYVWHGSYTDGSRNEQQYCNQWVASNPAMMGQASPLAKHKLLGQ
EAYSCESKLVVLCVQNAQLNVRK---------------------------------------------------------
--------------------------------------------------------------------------------
--------------------------------------------------------------------------------
-------------------------------
>Efra.gene1421_i0_len5376.p1_MULT
MAGRMSSSTASCAILAIICCSSMVATTQESRSEHSVDVLQAIGFPFADGISFSTGIQGPDDPAYRFQGQYIVGRMANTLF
PEDFSRFFPEFSIQITLRPSTSHVGPIFAVTNMLQSVIIIGINITEAGPTHNRISLYLTDHVYHGETQEVAQFIVPSLRD
RWTRLAFGVRHNVVKLYFNCTGGSEPYSTQAFHQHPGWGITVPNDGAILVGYMGYPAEPQIRYQGSLQEVLIVNRASAAE
GYCSSFEGSGATPENSPEVRDYVDDEPRDDNPAFFGSGAGSGDYYTDFPDGADTSASGGKPTYTTKSVAVPLGVSGDGSI
DIASPAQFTEAITVGAPVNQVDLGNPSTSWTGFKGAFPENGHTVSLSTSVKMPSPSATPTIRVTPTPPSPRSSPVVLLTD
KSTTEADNSTPTLRATTSKPTTPAPTHQPTDEVTPTEGATPTPGGDITSTPSIAFTPTDEFVTMIEEETVFQTDEVTMTP
TDGDITSVLFEGSTPTPDLTPTISRDITSVILEGSTSTPDLTPTINRVEVTPTSMTSESRRETTEGVDLTVAAESTMALT
PTDGSPESTMALTPTDGSSESTMALTPTDGSSVTTSEPTTPSVSSFLAEEGSSTTGYGSSEETTFISSGQTDSFFSITTT
TENVHSTGLPPLPPSPTPPYRDFTTETVVMVPGSKGEKGDTGEPGIKGMQGVTGSPGLDGSPGPEGMKGDGGFVGHQGDP
GAEGQPGVTGGPGETGPKGDKGDQGEEGEKGDTGLGVPGPPGPYPTFDPAEFAGANGTKGDKGDRGKFGPEGPDGPAGPI
GKRGHPGPQGPKGEKGEPAQVLVGPQGDPGPAGPMGPPGQAPIGQKGDRGNVGPIGPTGPKGMRGAKGIRGSRGPIGIQG
IMGLPGPEGPAGRDGANCSCNHGLDGTAGINGSIGPPGPVGPLGPIGPAGVAGMKGDRGDQGLQGDAGDPGIQGIQGEQG
PMGFPGLDGIPGDHGLRGPAGPQGPPGPPGPPAVIPTLPTNFLQPNQGSGDFVTDPSRVGNGLPGAPGPMGPEGEPGQPG
LRGPMGPEGPRGMKGAQGLPGPRGVKGGSGIVGPPGDIGPPGIEGLRGLMGLTGADGTPGLSGPRGPKGESGEPGLTING
PPGPPGLNGPRGLKGMEGPAGPPGPPGNATREVFEQFESAFEFLAQIKDEEGELGIKGMKGEPGQVGFTGSDGLPGLPGP
QGPKGPKGDALLLDPSQLLPYKGDPGAEGRRGKRGPKGHFGIPGYPGRKGPEGASGIAGPPGPQGPPGEGFVPENFKGDK
GDPGPPGPGIAGDWTSGRGENGAKGKKGEPGLDGRNGLDGKLGYPGVPGVEGPVGAPGHKGQKGDAADFLLTKEDFVGPQ
GLPGPQGPPGESIEGRPGLPGPQGEPGVGIHGDLGPPGPPGPPGPPGQVVQGNSPRSDTVSMARYRSIKEMVSRASSLRT
GSFAFIEDIQELYIRVSDGMQQVMLGLTFNLEDPPPPPSPSSPPPPPPPTTTTDSAVRKETTPHLARRVTTPALQVTTKA
TTATTTVEPATTTGVTSPSPPPSTTAVPSTTAGPVIPTAEEDDPSGPDIGLVLNPADQPSLYMYALNYPMRGLWADDKSM
NGLRGADYECFRQSKQAGLDGTFRAFLSSRVQDVKSIVREQDRNLPIMNSNGEVLYWTWYDVFENRGTIQNNTVSIFSFE
GRDIMHDSRWPEKLIWHGSYMDGTRMSASYCDEWRTTDRQAIGQASNLQHHQLLGQKKHRCKKPLAVLCIQSARIQV---
-------------------------------
