# Supplementary material for: Extracellular Matrix of Echinoderms
Source: Mar Drugs. 2023 Jul 22;21(7):417. doi: 10.3390/md21070417 (PMC10381214; doi:10.3390/md21070417)
Supplement: Supplementary file 1 [file marinedrugs-21-00417-s001.zip › alignments/Supplementary File 6 (Unknown collagens).fa]

>Ap._jap._collagen-like-2
MSCDRLKCDAVFGKRVSGGSVVNVCLLFRTGEPGKLPDGSEIVGPAGEKGRQGFPGERGRIGQSGSPGVVGEKG------
--------KHGGECPLCLGNPKGYPGDFGFPGIRGPKGLIGPKGYKGRSGQPGPYGVVGEVGATGKDGEKGETGYAGAKG
SIGREGRQGRSGEPGPRGV------------------TGDQGDPGDAGVPGQSGKLGSLPDG--RKNGGVGDNGPPGLPG
PKGVRGSVGPAGHLGKALLASQVSLVYREILASRPRGKPGEVGDPAEVPDVTEPIPGEEGEPGEFGDPGPKGFMGFEGPP
GEQGTVGTQGFKGERGDVGNPGLPTVGSKGFT----GPRGDKGPFGPAGEEGPRGLAGSFGIDGFPGNPGDNGDQAKTVN
QERLVLMDCQAHQGQEDLKGSMGPRVVKDVLVVQVSQDSKEQGVNLVEMVLKEPLERERGWCWNPCVKGSSGYVGDPGLE
GEDGNFGVKGRPGLPSAKGEKGFAGFQGLDGLPGLQGPEGPPGKPGRPGRDGQPGLSGLPGQPGEPGFPGLIGRQGPEGA
PGPDGDQGEPGLAGLPGYDGYPGRRGDYGEPGERGLDGPDGIPGEPGARGM--------VGAQGLPGITGEDGGIGAPGV
DGAPGPDGVP---------------GLPGLPGFAGLKGFRGPAGDAGED--GEEGRKGLIGPRVSWVSLASGCSVHMYTT
YRDYVTGVSFVVKVFFSVSELIHCKLGLALLTCDSCFFVQGDAGLIGFPGDKGF---PGLNGLTGQVGF---------PG
PDGDSGDPGASGRPGRKGARGEKGTP-TTVPQRVGQGEIKVNRGF-GPP
>S._pur._COL4A5
------------------------------------------MGPKGTKGDLGVQGPQGTMGYPGDPGAKG---------
----------------AHGVP-GVAGP---PGAKGGNGDPGDLGLMGEAGLPGQPGLPGLEGITGQIGAPGAPGNPGEKG
ETGDPGMEGLQGPTGIQGY----------------------GMKGEKGDTGDFGPTGL--------TGPSGELGPMGPSG
EMGTPG----------------------LPGAKGERGDVGQDG-QMGIEGP----EGPSGPQGAMGEPGPRGEAGLKGER
GDQGMAGMPGSPVNITMRGPPGLSEESHINCTFVMKGEPGSPGPSGPRGDRGDPGLAGTPGLNGFDGMNGQKGEQGL---
------------NGTHGMPGVTGP---------------------------QGPP----------------GETGLMGPQ
SPPGPPGFNGTDGMMGLPGIQGEMGLQGLPGEKGASGEYGPQGLKGEPGLEGVPGERGLPGDRAEKGEIGLQGVQGPEGS
KGEVGPAGAIGLPGSPGAQGIQGMKGDKGEYGDQGIQGL-SIKGDRGDMGL--------AGVAGTKGHKGEEGSFGKPGK
KGEPGA-------------------GSPGAPGLKGEPGDLGMKGEIGNP--GRNGLHGLAGPTGAPGPQGR------YG-
------------------------VAG-----------TKGSRGDMGLPGPQGYKGSPGDYGPNGERGI-----------
----KGDQGRQGKRGKRGPKGLPGAPGLDAPCPVGSDGLPLPGCFPAA-
>An._jap._COL4A5
------------------------MALICSSSHEEDKGPKGDPGKKGDVGPPGVKGRRGKKGATGQAGLKGNGGVPIRIV
EEIRISQKAQCNRTVQCIGLP-GPPGE---PGSIGPKGSRGFPGFPGAIGEPGPAGFPGSTGVTGNPGKDGAKGEPGAKG
PTGDKGDKGIQGPMGPPGSLSINSLEQLKGEPGEPGTPGEPGTPGEPGTPGQKGEMGIGKPGFPGKPGHNGTDGAPGPRG
ANGINGKPGPVGPQGKEGLPG-----IGLPGTDGPTGPPGNTG-PNGIPGA----PGPKGEPGPIGSPGLSGSDGQPGMN
GEPGLQGPPGE-GLPGVQGTPG--EKGEMGPP----GEKGELGPPGEKGEMGPPG-EGLPGIQGLPGDPGSPGAQGP---
------------PGEHGPPGEQGQ---------------------------VGPPGEQAPPGGPPGPMGPRGHLGPPGED
GLPGPPGETGSQGATGEPGLPGLIGTPGVQGSPGDVGPQGPPGMQGQPGEPGLQGEPGLQGEVGSPGEVGRPGEIGPKGE
QGPPGDQGLPGPPGVPGEPGREGQKGDAGDKGEPGLPGSPGKPGEVGLPGIGFKGIKGDSGLPGLPGAQGIQGPSGKPGE
KGDIGPKGLTGEIVTSSGKEIPGPRGPPGTPGPPGPKGDQGNPGPVGPQGIGEKGERGSIGPKGDKGLIGNTGLQGFQG-
------------------------KDG-----------APGKTGLMGPPGPSGPAGQPGVNGVKGAKGSNGYVGKPGTPG
MDGQKGDKGRRGKKGMKGAKGNAGVPGLDAPCPVGLDGLPIKGCFPGRR
>P._min._COL1A1-3
---------------------------------------------MGVQGPPGMPGPIGYQGDNGDPGPPGLG-------
----------------VMGQP-GPPGP---PGEPGSKGDKGDL------GGPGRAGYDGVSGDIGKPGQKGDHGEHGEVG
P------KGMIGPVGPEGK------------------RGEKGDRGQKGDRGQKGQEGI--------MGESGLDGPMGPPG
QPGTSYDPDTH---------------MKIVTVKGEKGDSGMMG-TQGIPGA----PGRDGFNGTDGLPGFNG---MDGKD
GDVGPTGPEGE------KGSPG--KEGAMGPS----GRAGLPGLPGEKGEKGDMG-TNAELMQGPPGPAGPQGPEGI---
------------PGLNGMKGDAGE---------------------------PGLP-------------GPMGKPGLPGTQ
GPPGSKGDTGDIGLPGQRGVPGLNGTDGRDGIPGQMGPEGSKGDTGDRGLPGTLGEKGELGETGMKGDAGLPGATGPKGG
E---GTMGLTGPKGIMGSPGLQGEKGSDGEIGPIGSPGVKGDRGDDGLPGE--------AGSPGTPGQQGIKGTIGPPGP
M------------------------GRPGIDGAKGDKGSFGLTGPAGSN--GEPGERGEVGPKGVMGLVGE------PG-
------------------------KVG-----------RPGPKGGMGIPGPKGQEGPQGIQGEAGPTGVK------GDQG
LKGEQGSKGKKGRKGIKGYPGDPGPPGLDAPVPVGSNGLPLPECCYYQP
