# Supplementary material for: Extracellular Matrix of Echinoderms
Source: Mar Drugs. 2023 Jul 22;21(7):417. doi: 10.3390/md21070417 (PMC10381214; doi:10.3390/md21070417)
Supplement: Supplementary file 1 [file marinedrugs-21-00417-s001.zip › alignments/Supplementary File 7 (Syndecans).fas]

>H._sap._SDC1
-------------------------MRRAALW--LWLCALALSL---------------QPALPQIVATNLPPEDQDGSG
DDSDNFSGSG--A-------------------GALQDITLSQQTPSTWKD----TQLLTA--------------------
-----------------IPTSPEPTGLEA-----TAASTSTLPAGEGPKEGEAVVLPEVEPGLTAREQEATPRPRETTQL
P----TTHLASTTTATTAQEPATSHPHRDMQPGHHETSTPAGPSQADLHT----PHTE---------DGGPSATERAAED
GASS--------------------------------------------QLPAAEG-SGEQDFTFETSGENTAVV--AVEP
DRRN----QSPVDQGATGASQGLLDRKEVLGGVIAGGLVGLIFAVCLVGFMLYRMKKKDEGSYSLEE--PKQANGGAYQK
PTKQEEFYA-
>H._sap._SDC2
-------------------------MRRAWI---LLTLGLVACV------------------------------------
--------------------------------SAESRAELTSDK----------DMYLDN--------------------
-----------------SSIEEASGVYPI-----DDDDYASASGSGADEDVE-------------SPELTTSRPLPKILL
T---------------------SAAPKVETTTLNIQNKIPAQ-------------------------TKSPEETDKEKVH
LSDS------------------------------------------ERKMDPAEE-DTNVYT------------------
----------------EKHSDSLFKRTEVLAAVIAGGVIGFLFAIFLILLLVYRMRKKDEGSYDLGE---RKPSSAAYQK
APTKE-FYA-
>H._sap._SDC3
MKPGPPHRAGAAHGAGAGAGAAAGPGARGLLLPPLLLLLLAGRAAGAQRWRSENFERPVDLEGSGDDDSFPDDELDDLYS
GSGSGYFEQE--SGIETAMRFSPDVALAVSTTPAVLPTTNIQPVGTPFEELPSERPTLEP--------------------
-----------------ATSPLVVTEVPEEPSQRATTVSTTMATTAATSTGDPTVATVPATVATATPSTPAAPPFTATTA
VIRTTGVRRLLPLPLTTVATARATTPEAPSPPTTAAVLDTEAPTPRLVSTATSRPRALPRPAT----TQEPDIPERSTLP
LGTTAPGPTEVAQTPTPETFLTTIRDEPEVPVSGGPSGDFELPEEETTQPDTANE-VVAVGGAAAKASSPPGTLPKGARP
GPGLLDNAIDSGSSAAQLPQKSILERKEVLVAVIVGGVVGALFAAFLVTLLIYRMKKKDEGSYTLEE---PKQASVTYQK
PDKQEEFYA-
>H._sap._SDC4
-----------------------MAPARLFA---LLLFFVGGVA------------------------------------
--------------------------------ESIRETEVIDPQDLLE------GRYFSG--------------------
-----------------ALPDDEDVVGPG-----QESDDFELSGSGDLDDLE----------------------------
--------------------DSMIGPEVVHPLVPLDNHIPERAGSGS--------------------QVPTEPKKLEENE
VIPK--------------------------------------------RISPVEE-SEDVSN------------------
----------KVSMSSTVQGSNIFERTEVLAALIVGGIVGILFAVFLILLLMYRMKKKDEGSYDLGK-------KPIYKK
APTNE-FYA-
>An._jap._SDC3
-------------------------MRLCLCVCLLALLSLDEVT-------------------------------SKRVK
NTFSREPDED--HRPVKDIMDIINTDEENEEGSGVIPIEGSGTPPSVTGS----GD-QEI--------------------
-----------------LVLDIRVTALEG-----ITAVFDNKLLDNSTPFFK----ATAAKVCNGV--------LTVVSN
DNDIECKVIEFYEGSIIAKTELTILPSSAATPKDLESQIKAAAKKGAVGE----LTVDPKSIV----VKSPD----SNVQ
MTST--------------------------PMVSKEIEVVKFTPTMKVKPSTTNE-FSFASD---GTQETTRDI------
------VNVETTPIPEVNFFDRLFKSPVMLAGMVGAAVLVLLTMILLGMFIVYRVKKKDEGSYSLDE-PGKMKDPQAYWK
DT-KE-FYA-
>P._min_SDC
-------------------------------------MYIDGSS-------------------------------GDGAE
PDGGETPDDE-------------------DNTDAPAELGSGTDRPGTKVA----APVKPS--------------------
-----------------FDNTMRIMKISN-----KKAVFVEEYNDPNSIQSM----QVFGQVCSVLTYRLQQNQLTSMTE
S----CVGVSITSGSLVVKTKITFPEDAAVTSTDLETAIQEGLNDRALTDGSVTLNVDPQSIAVAPSSTEPEPTSEGEPS
VPAT-----------KKPKPVKPDTASTARPNKGNPDNDIFFPTTMTAKPQPGDG-KTTMSNSINDDVNHNNQL------
-------GVKDEKEKEQNFFEMILSNPVLLAALVGAVVLTLITIILIIMFMIYRVKKKDEGSYSLDE-PHKVKDPTTYWK
DT-KE-FYA-
>S._pur._SDC
-------------------------MRVLLLCGALLVALVGTCS------------------------------------
--------------------------------GEVNDEIYIDDATE--------GSPDML--------------------
-----------------AEIEMSSGDGPNGVVGPTTDDEDLVEGSGTSNNLE----------------------------
------------------DPDVSFSPTTRLTTINNNIQENVGKDQSTISN-----------------NLGGMYDQENEVR
YKND---------------------------------------------NDALNG-GPN---------------------
----------DVNEEPQNFFKMIFENPAILAGMVGAVVLILLTVVLLFLFVIYRIKKKDEGSYSLDE-PHKVKDPTAYWK
DT-KE-FYA-
>E._fra._gene6717_i0
-------------------------HKRNIMRNYLFLLTVLAVTIWTGRSDQTGLVGDTQTDFAEDRQTDFYLEDMEGGD
TDMGGSDTEG--SGSDYNSYSSLNPAPDSSYSSAMGSSADSIDVDSTYSS----GD-EMP--------------------
-----------------SSSIYGSLHL--------NQVYIDAYNDPESIEYQ----RLENEFNLAMDELMRASPLQDSYI
S----TRVVGFSPGSVKVDFVV-EMEETARAEGAIKTVISSAIEAGSLMD----LDPEPETLV----VKKTDRPTDPEIT
FTTK--------------------------PTSS---------------PDTTKT-MKTAED---PDVYRPKDP------
------KDGDEVDVEEKNIIDMILGDPIIIAAIAGGLIVILLSIILLFLFVVYRLKKKDEGSYSLDE-PAKAKDPTAYWK
ET-KE-FYAX
>C._gig._prot._LOC105329713
------------------------MYTILFMIGLIWSSGIEGVLHGMNKDGGLQISGDGVLDIDNGSGVGPTLVDDEDVE
DISGESSGSGQLSTKTHHEFSTTTTTRSLTACEQLRLSAENTTVDAYRPKCTLNGEYEPLQCHRRMFNKECWCVDQLGNE
VTGTRMMQPHVPDCITGIGLKPCVLQLLK-----RRQGLLGVYHPRCTIDGEYEKIQCHGSACWCVDQGGIERPETRVYQ
P---EVPNCIYPTKRPDTEKVTKLNPTTPAPTPEPEKVTPSPKDNNVY-------------------NTKTEENEEENVS
VANI----------------------------------------------VPGKG-SDNNFGIHDGDVYDETGK--DENR
GIIGKEENEGRTDKQDSSPIVYIMGRPGLLAAVIGGAVVALLLTILLVMFIVYRMRKKDEGSYPLDE---QKYTNYSYMK
APDKE-FYA-
>B._bel._SDC
--------------------------MVKWRA--IFLLFLAAAT------------------------------------
TVYGQEESDG--L-------ALLLNTQSLEAGEEHRPATMYIDVDGGSGA----GAIDDF--------------------
-----------------VDHEDGSGLGPD-----DEDGLSEESGSGVPWT------DLEETFPGIVDTIVTAKPVEEAHN
P----------PPFNPYTKPPKAKPPKPTKPPRPVKTYPPKPPKKAIVEE----TTKKPVNNHI---SKNPEPTRESSIK
VVET---------------------------------------------PEPTDE-VQIAAVEPRSGNNKLTAL--FSHP
GV------MAVVSLAIATSGHKL--SPWYIAAVIGGAVVGLLCAILLIMFIVYRMKKKDEGSYSLEDHPAKKLNTNAYGK
TS-KE-FYA-
>C._int._SDC2
-----------------------MLKKIGIVLLLVHLFQVNGQY-----------------------------------S
DNNKEFEGSG----------------------ETTVDTIITDDE----------DMIDMM--------------------
-----------------EGSTSGHMDLPS-----YDDELFLVHSLNKNLNFS-----------------TLATPTTGMNE
V---------------TTTIVRDTPPSLEKETWDEEPEVILESTPPL--------------------SGHKDKEEIGEVP
VKSK-----------------------------------------FDVEPSEMGD-GDNVEVKDNEDGE-----------
--------VLSEKPSDPKKTVSFAQSSQLMAALIIGGCVGLLFAVCVIMLLAYRMRKKDEGSYALDE-QKKPASPSAYQY
SQGQE-YYA-
>S._kow._SDC
--------------------------MRLFLRSWILLGVIAAIY-------------------------------GNLVK
RQSNGVESNS----------------MSLEAGESHAPVIDIDDKPVVSS-----GDETEP--------------------
-----------------IDLDDSSGDLPD------DEDFDDGSGSGYEPY------------------------------
-------------------PVIDVTAEPSKKTIVEKTQKPGGPTKSSVTKAPKRPKPEP--------TEGVDNNKLPDID
IGGD-----------------------------------------SDITVDPADDKMSTISNDIIPDGENDVEFSTGPPN
SI-----GNSAESTGTASFMELLFSNPAILAAIIAGGVIALLSAILLVMFIVYRMRKKDEGSYSLDE-PKKYKDPNMYWK
DTGKE-FYA-
