# Supplementary material for: Extracellular Matrix of Echinoderms
Source: Mar Drugs. 2023 Jul 22;21(7):417. doi: 10.3390/md21070417 (PMC10381214; doi:10.3390/md21070417)
Supplement: Supplementary file 1 [file marinedrugs-21-00417-s001.zip › alignments/Supplementary File 9 (Nidogens).fas]

>H._sap._NID2
-------------------------------------------------------MEGDRVA----------GRPVLSSL
PVL--------------------LLLPL--LMLRAAALHPDELFPHGESWGDQLLQEGDDESSAVVKLANPLHFYE-ARF
SNLYVGTNGIISTQD----FPRETQYVDYDFPTDFPAIAPFLADIDTSHGRGRVLYREDTSPAVLGLAARYVRAGF----
--PRSARFTPTHAFLATWEQVGAYEEVKRGA--LPSGELNTFQAVLASDGS-DSYALFLYPANGLQFLGTRPKESYNVQL
QLPARVGFCRGEADDL-KS--EGPYFSLTSTEQSVKNLYQLSNLGIPGVWAFHIGS--TSPLDNVRPAAVGDLSAAHSSV
PLGR-SFSHATALESDYNEDNLDY----YDVNEEEAEYLPGEPEEALNGHSSIDVSF--QSKVDTKPLEESSTLDPHTKE
GTSLGEVGGPDLKGQVEPWDERETRSPAPPEVDRDSLAPSWETPPPYP-------ENGSIQPYPDGGPVPSEMDVPPAHP
EEEIVLRSYPASGHTTPLSRGTYEVGLEDNIGSNTEVFTYNAANKE----TCEHNHRQCSR-HAFCTDYATGFCCHCQSK
FYGNGKHCLP------E--GAPHRVNGKVSGHLHVGHTP-----VHFTDVDLHAYIVGNDGRAYTAISHIPQPAAQALLP
LTPIGGLFGWLFALEK-PGSENGFSLAGAAFTHDMEVTFYPGEETVRITQTAEGLDPE----NYLSIKTNIQGQVPYVSA
NF-TAHISPYKELY-HYSDSTV--------TSTSSRDYSLT-----FGAINQTWSYR--------IHQNITYQVCRHAPR
H-PSFPTTQQLNVDRVFALYNDEER--VLRFAVTNQIGPVKEDS--DPTPGNPCYDGSHMCDTTARCHPGTGVDYTCECA
SGYQGDGRNCVD--ENECATGFHRCGPNSVCINLPGSYRCEC-RSGYEFADDRHTC------ILITPPANPCEDGSH---
---------------TCAPAG---------------------------------------------------QARCVHHG
GS----------------------------------------TFSCACLPGYAGDGHQCT--------------------
------------------------DVDECSE-------------------------------------------------
---------------------------------NRCH-P--AATCYNTPGS--FSCRCQPGY------------------
-----YGDG---------FQC-------------IPDSTSSL--------------------------------------
-------------------------TPCEQQQRHAQA------------------------------------------Q
YAYPGARFHIP---------------------------------------------------------------------
---------------------------------------------------------------------QCDEQGNFLP-
--------------------------------------------------------------------------------
---------------------------LQCHGSTGFCWCVDPDGHEVPGTQTPPGSTPPHC----GPSP--EPTQRPPTI
CERWRENLLEHYGGTPRDDQYVPQCDDLGHFIPLQCHGKSDFCWCVDKDGREVQGTRSQPGTTPACIPT-------VAPP
MVR--PTPRPDVTPPSVGTFLLYTQGQQIGY--LPLNGTRLQK------DAAKTLLSLHGSIIVGIDYDCRERMVYWTDV
AGRTISRAGLELGAEPETIVNSGLISPEGLAIDHIRRTMYWTDSVLDKIESALLDGSERKVLFYTDLVNPRAIAVDPIRG
NLYWTDWNREAPKIETSSLDGENRRILINTDIGLPNGLTFDPFSKLLCWADA----GTKKLECTLPDGTG--RRVIQN--
----NLKYPFSIVSYADHFYHTDWRRDGVVSVNKHSGQFTDEYLPEQ--RSHLYGITAVYPYCPTGRKX-----------
--------------------------------
>An._jap._NID1
------------------------------------------------------------------------MGYLGQLL
LLV--------------------------GLAASTLSLRRQDFYRYGSSVGQKALRSGDAQ-QANLNSRVPVILDN-AQL
TAVFVHTDGFLKFEHTP-TGEQPIDFSTDLSDFRTKLIAPFLTDLDTSSDNGYIWYGSSTDTDYLRKARNDVYRYL----
----SKDFTPQSVLIFTWEDVL--------Q--KGTSATVTFQLVIATDGL-STYAMFQYENPIQV----------PSGT
TSFPQAGVTLGDGSSY-IL-------LPGSGLSSVFDLDIESNVGLPGLFLYDLRAF-----------------------
---------------------------------GTSQPDSGNEPDGSGETVPTETDPFISTTASTDTSNR----------
--------------------------------------------------------------------------------
--------------------------------------------AD----VVEDDCSQC---NGECKKYSDGFCCVCNAG
YTGNGVSCLQ------E--GSDIRVSGLVSGNING---------KTFSDLDLHTFVVLGEGRAYVAVSPLDEDLGLTMQL
LSTIGEFMGWMFSVST-DKALNGFQLTGGKLYREAYVSVDGGYFVR-ITQDFLGFDEQ----GQLHVDTNIDGTLPVISI
TAGSITYGEHEEVFERKEPGRI--------RSVSSRNIEFT---------DFTIRYS--------IDQTISFQECTADER
DRPAGQDSMSLTILQQYTSFDSSNDGGILRFATSSRIALSD------QTVVDPCA--ENDCSGDATCVPQGTS-FFCECN
EGFEGDGRNCRV--VDICANVN--CGTDAYCSVFANRHECVCLRQGYI--FDGFNC------------RGPCEFY-----
---------------NCPS-----------------------------------------------------NAYCEEDS
SG----------------------------------------NAQCICLENYRKDGDFCV--------------------
------------------------VVDACEG-------------------------------------------------
---------------------------------FICL-DH-NARCQLDQEN-LATCVCNHGY------------------
-----TFIG---------DKCEIQEATDGCASIVCQSNAHCE--------------------------------------
-------------------------TK-NEFDSACYC------------------------------------------N
DGFISNGVECV----------EIPPEDP----------------------------------------------------
----------------------------------------------------------------CH-GNQCDQYA-----
--------------------------------------------------------------------------------
--------------------------------------------------------------------------------
-----------------GQC-IPGIGQLYSCVCLDGFDGNGYI-CTDID-ECSLR-RDDCHPRAKCENYQGSYNCICLPG
FEGDGRSCTATQTGGGGDGVLIFAQGNSIMS--LPLNG-----------DAGRKVFMNSRQTMIGVGYDCKDDLIYWTDI
STKTISSVRSD-GTGSKVIIRKGLLSPEGVAVDWISRNMYWTDSGYHRIEVSSLDGSYRRVLVNTNLKYPRAVVVDPVGG
NLYWTDWTRSNPKIETSALDGSDRKVLVNKNIKLPNGLTIDYNSQQICWADAVFFSGTSKVECMNLDGDANSRFTVTS--
----EATYPFSLTVHSNIFYWTDWQSRRIENIDKNGNSLGTPLQSPPGGSGRLYGIVAAS-SCPAGTNACAYNNGDCSAL
CLPTPDGK-TCACGHTTDG---NEIPCEDAP-
>Ap._jap._protein_BSL78_06906
--------------------------------------------------------------------------------
--------------------------------------------------------------------------------
--------------------------------------------------------------------------------
--------------------------------------------------------------------------------
--------------------------------------------------------------------------------
--------------------------------------------------------------------------------
--------------------------------------------------------------------------------
--------------------------------------------------------------------------------
-------------------------------------------------MNVHAFIIASEGRTYTAVSPTPEGLNYTLQL
ILPIAETIAWLFAVPK-NKGINGMTATGGSFSASSRLRFNTGEDLT-VEEEYMITGES------IRATINLDGTFFPLEE
KS--LRVDESTAVFTRHRPGILIFPLFLFPVIAGGRSSGIESKRQASSIPMRPEGYSPIVLILCYLEKTIRYSDCLADEV
DFDLILNSMSLQYSSVNVFHEEEHP--NLRFSLRSSISPTS------ELVRDPCD--SNNCHTNAVCLPDADS-YRCQCF
EGFVGDGFSCAEEIIDPCQENA--CDENAECSPLDRTYTCTC-YPGYT--GDGFICKGEVVDPCESNRCSVDAVCTP---
---------------SGDRYY---------------------CTCREGYEGDGVTCTREVF-DPCESNQCSVNADCTPSG
GRYYCTCRDGYEGDGVTCRTASRGPCDANRCHPNAICTPEGRTYYCQCEPGFEGDGFDCE--------------------
----------------------AAQVNQCEG-------------------------------------------------
---------------------------------NRCD-A--NAVCFPDRNS--YICECVSGF------------------
-----EGNG---------FICE-EIFMDPCLENDCNPFARCI--------------------------------------
-------------------------PN--ESVYDCEC------------------------------------------L
AGYEGDGYTCV---------------------------------------------------------------------
-------------------------------------------------------------SYPCS-SNECDVNADCFA-
-------SRDGRNYECRCKDGYAGDGYECEDNAVDVCEDNEC--------------------------------------
---------DRNGECVPLVNSYDCQCLDGFLGN-GFF-CIAEDPCYENSCDGNADCSPLGD---GYRCTCGDGYQGDGYS
CQDIDECSLSISPCDRNADC--TNTYGSYRCSCLEGFEGDGTS-CQDVD-ECSLS-YLYCDPNAYCDNTFGYYACTCREG
FVGDGTSCQASVRP-SGDGMLLYGQGKAVMK--MPLDPN----------EEGARVIHKKRQTIVGLAYDCEDDIIYFTDV
AKGSISRVKPD-GTEYKRLIVKGLSSPEGVAVDHISRNLYWTDSGFDRIEVANLDGQNRRALVTTDLTNPRSIVLDPVNG
KSALNRWR----------------------------------------------------------------KISFLS--
----SHPAP------------PSWKEDDPVSI------------------------------------------------
--------------------------------
>A._rub._NID1
------------------------------------------------------------------------MDRFSSST
THL--------------------WVAVALSFLAGALAIPRENLYPFGRENGDSELPVGNTV-QRELNLSTPLQFLT-QKH
STVYVNTDGVLTFSAVDEVGQPPYRFGTSLKNSQVKTIAPFGADYDTRYG-GSVFYREELGTESLRRAAQEISQYF----
---GMPDFRPTSLVIVTWDSLVY----------RNRDKVLTFQLVIPSDGD-QTFVFYIYDDENTE------------AT
DDYSVVGFSNGDGSHL-TL---------------NGHVSSFTNVARIGMWAWQVGGTNLGVKGFGQPTINSEGKTSTVSF
VPGADGSTGSGG---------------------STTFVIDGGSTVGGGGSATSGVSTGGSSSSGTSTSGSSFTVVVGGGS
SSSSGGSTSTGGSTVVVGGGSSGSSSSSSGSTGTGGSSTTVVTVRGNEGGSTGGSTSISIDGSSGGAASGGSASGGSASG
GSASGGSASGSASGGSASGSTIYRSGVSGGTGTGAGGFDVNFNVGDQLNPGSRDECDLCHN-QASCQEFSQGFCCVCPEN
MIGNGRSCLA------S--DANQRLNGLVSGRVNG---------VPFQNANLHSFIQISSGRTFTAISPLDPQISYSLQS
ITPVAEIMGWLFGLPS-GKGLNGFTLTGGKFLQTLNITFSTGENMF-ITQRFLGVDEE----GYIRVNSNWEGTVPEIYL
SA-YIFVEDHKEEYIRHRLGVI--------HTFAKRTLQVG---------EDTLSYT--------MDQTIEYDECLGDEA
DTEYILNFMRTSLTETYVQYEVNEN--ILRFSMVGKVTPAS------EQVDDRCK--NNNCDRNAECLPAGDVGYRCKCN
PGYQGNGQQCSV--SDPCAQHT--CDVNANCVPVAERYTCVC-NTGYS--GDGFAC---TFDRCADNVCNVNAQCIP---
---------------NRSGYE---------------------CLCNFGFTGDGFNCQV----DRCTGNACDVNARCVPSQ
SGYGCECNSGFTGNGFSCQADDADHCVANTCDPNARCVSLEFGYQCICNQGYRGDGYTCRDFQVDYCANNDCDRNARCLA
DSTGYQCFCNPGFTGNGRSCNRADPVDPCVN-------------------------------------------------
---------------------------------HTCH-M--NAICVASVNA-TYDCVCSEGY------------------
-----SGDG---------FMCQ-DSQVDYCANNDCDRNARCL--------------------------------------
-------------------------AD--STGYQCFC------------------------------------------N
PGFTGNGRSCN----------RADPVDPCVNHTCHMNAICVASVNATYDCVCSEGYSGDGFMCQDTV-------------
-------------------------------------------------------------SSACD-SNNCDRNARCSE-
-------SQSRSGYDCFCNPGYSGDGIRCDVVVDNRCRLNRC--------------------------------------
---------SANGRCFPTQTSYRCVCNPGYFGN-GFR-CRVLDPCINNRCDFNAACSPAQQ--GGYTCACNDGYEGDGFT
CT--NELVNVCSSCDVSAQC-IPEG-LGFRCVCNSGFQGSGRT-CEDID-ECSLS-GSPCHQYASCYNVRGSFSCYCKQG
YTGDGFSCEAIPRPDSGDGTLIYARGMAIMK--MPLNAQ----------KPGSKIMFRSGQTIVGLGYDCRDEYMYWTDV
SGRTINRANID-GSDVQVIVGRGLSSPEGVAVDWLSRNIYWTDSGYDRIEVANLDGGNRRVLFNNDLANPRAIVADPIGG
MLYWTDWNRDGPRIERSHLDGGNRTVLVDTNIELPNGLSLDYTSSQICWADA----GTKKIECMNMNGDPLTRFTVFP--
----SSNYPFSIASFGFKLYWSDWDTKSIQSISKTGGTESASVKLPRGGNGRVYGITAIS-TCPSASNACSNNNGGCSSL
CLPIPGGQRKCACPSTLEG---NEVPCV----
>B._bel._NID1
------------------------------------------------------------------------MSPLVIRS
FLL-------------------------GLLLPVILGLTRTDFYPYGVEYGDTELRKGDEVSSHPIPLFSSVYFYG-TRY
QSLFVSTNGIISF------GKAVSEYITERFPLDVSVISVFSTDVDTEAA-GQVFYRETTDQRLLGQASTAIREYF----
-PDQSSGFTANALFIVTWVDVGYY------P--DGDDKRNTFQAVIATDGERESFVFFHYEADGIQWWRTIQRPGRRSAG
ELPAQVGFNAGDGERF-YL-------VPASGTDAVKNVNGWSNMNTGGAWLFQIGA--FAGFQNIIPA------------
---------------------------------QPKLESPIVDSDRSTSFNRNREPLVEVAPAPVDRTGQ----------
------------------------------------FNRDETPSNQ----------------------------------
---------------------------------DPFQVTFFNLEGQ----GQSSGCDSCHQ-NARCSRQGPISCCRCQEG
YYGNGINCLPAGGSDSNNVGTPQRVNGKVEGTVRLSGKDE----VDLRDIDLHSYVVVNDGRAYTAMSRIEENVGYAMQP
LSTIGGIIGWLFGLPQ-ANAVNGYTLTGGVFKRTAVVTFRPGNQVFQVEQDFQGVDDF----GYLTMTTKLSGELPPIAA
AD-KVVVGEYQEIYQKTAPGLI--------KSIASRGYTVG---------NRIYNYT--------WDQTIEYDEAGCNLP
AEGLVTDSLRVDVSRNFVFFDNKEE--IVRYAMTTKVSPMAGPP--VAPVLNPCQTGQHDCHSRARCVALEGQQYTCECV
GGYTGDGRNCQD--IDECNSGTPPCAPNANCINEIGTFRCVC-PPGYE--GDGFSS---CTPLSPQPSQNPCYDGTN---
---------------DCDSIE---------------------------------------------------RARCIPLG
AG----------------------------------------RYRCECNPGFTGDGRTCV--------------------
------------------ATPIQPPANPCDR-------------------------------------------------
---------------------------------ASCA-PPGQGFCVPVSLT-QYRCECLPGFRDV---------------
-----NGDG---------RVCQAIQPPGPQ--------------------------------------------------
-------------------------------------------------------------------------------P
TGNPCDRANCA---------------------------------------------------------------------
--------------------------------------------------------------------------------
--------------------------------------------------------------------------------
---------------------------------------------------------PEGQ-------------------
-----------------AKC-IPLGPTDYRCECLPGYNGDGRV-CTDMD-ECDLL-DPACDPNARCINTFGSYRCECAPG
FVGDGRTCSP--VGQAPQASLLFAQGMSISRIPVPAQGYRGQIVGAQSAARGKKVLVKAGMTAVGIDYDCVDGYMYFTDV
TGRSISRAKMD-GSQPEVIISQGLSSPEGVAVDWISKNLYWTDSGTDVIEVSKLDGSNRRVLFKDDLVNPRSIVVEPFSG
TMYWTDWNRDKPTIATANMDATNRRIFVDTEIALPNGITIDYPANQLCWADA----GTKKVECATL-GTAANRRTVYT--
----PTQYPFSMTSYQGRLFYTDWQRDAVLAINPQSQTEQGPLPLPLGSSGNPYGITTITNTCRRGANACSVRNGDCSHL
CLPRPGNQRSCVCPSNQYS---NEAACVE---
>C._int._NID2
------------------------------------------------------------------------MKSIYRTA
FLL--------------------A------SIAVAHAITTEDLYPF-QTTEDRIIQRGDTLSSKKVDLIIPAKFYD-TEY
SSLWVNTDGFISF------ETDSSDVSNDDFPFKEALLAPYMANLDTTHV-GAVYYQEHMSSDILSRATADVRRAF----
-PVAAATFTAESVFVVTWYQV-----EGRSL--EGDVATFTFQAILVSNGV-DTYAIFLYPQKGMA---VLREGARPKST
VFKARAGFNQGNDDRY-LE------------MYPVDSLIDFRNTWNNGEWIFQVGG------------------------
---------------------------------DGVRRSRDVVPPELVRNVRQAGSIINVQDINLGGESP----------
------------------------------------NYEDVSISNP----------------------------------
------------------------------------------QTHD----YCARDPNACTAENSVCVNHDNGYCCKCQST
TYGNGKVCLV------K--DEPIRVNGNVTGTVDVRSSDGRINRVSVSNVDFHSYVITNQGRAYTAISDVSPMLGSALQP
ISAIGDIIGWLFAVTD-DSTVNGFQYTGGSLQRRVSLTFSNSDYRFDMRQRFVGVTQM-DGENVVVAHTNFVGSLPQIDA
DA-ELTMADYTETYVKEAPGRI--------SSSATRSYKVN---------NVTHTYD--------VSQTIIYSECQSALS
N---VPVNLQLEVTGNFLGYNANEE--IVRYAMNNRVTSSGTGGGGSQAVH-PCDNGNHDCHPNAQCEPRGGLEFSCRCA
RGFAGDGYVCDD--FDECVSRP--CAYGALCSNSIGSYSCEC-PPGQALNEDATEC------ISVETTRDPCETPG----
---------------LCL------------------------------------------------------GGRCMSLG
D-----------------------------------------TYRCICPDGYYFGQDGCR--------------------
------------------------DLDECRE-------------------------------------------------
-------------------------------NRHNCA-V--NAECMNNDGS--FACICNPGY------------------
-----NGDG---------VTCQENIVIPPT-----THRTACQ--------------------------------------
-------------------------AQYDEVEEYIR-------------------------------------------T
HSNLQDGPEHP----------TCMPDGTFAPRQCNGFTQVCWCVDPD---------------------------------
-------------------------------------------------------------SGDAIPGTMTQPDQGYLLD
CTVPIEQPERPPDDLTLCQADRWEAEQSKSRVTA----------------------------------------------
---------TGETVFSPLCTAAGAYEPLQFHTE-GYFTCVDFNGVEVSRHESQVDCLTQCK-------------------
---LEEYYAETDNLFAGTSKFVPQCDENGGFSPVQCDSASRTCYCVGQNGQEIPNTKITTDNPESITAD-------RLEC
-----DRFNPSRVTTNAAAQLIYAQGMGVNSILLPVTAD----------SSSRTLHSRYGRTAIGVAVDCANQNFYWTDA
AGRSIFMAPISDPNSKRSFARTGIRSPEGIAVDFISGNVFWTDSGLDRIQVAKADGSNRAVLVSSGLVNPRGIAVDPFGG
KMYWADWNRADPKIMVANMDGTNAEVLIREGLKLPNDITIDQFYRKLCLIDA----GTKKIECMNLDGTQ--RSVMYDIS
RESGGTQEPFGLAVDGSMLYYTDRRGERVYAINTLNG-ERFSVVGPVGSHGNMYGISVVHSQCASGYNACSINNGGCAHL
CIPIPNGR-TCKCPANVPD-------CVEQ--
>C._gig._NID1
------------------------------------------------------------------------MEARVFGV
VLL--------------------GAA----WIGLCEGIPYDLFFSYGYQFGDTVLERGDDVSSNEVSLDVPIVYYD-QRY
NSIFVNNNGHLSFD-----YEVPVYLPTLRLGSRYKLIAAFLSDIDTSAA-GSVYYRQTQDENLLERASSDVKGHF----
--QGYQDFKATGLFIATWEDVGYF------P--ANSTKLNTFQIVLVSDGS-DTFAILNYLDGGINWITSEGKLG-DTNK
DPPGQVGFDAGDEKRA-FR------IGKYSGKSNADEVATASNVKVPGQWMFNIGRLN----------------------
---------------------------------GGDIQGPTFNTEDNTGVVIFEPTL-----------------------
--------------------------------------------------------------------------------
-------------------------------------------GGE----TCTEGAKQCHL-NAKCVDYTGGYCCKCLDN
YYGNGNTCLE------N--GAPQRLNGKVYGELNG---------YTIDNLDMHVYIVTRDGRAYTAISRIPTQLEGNMRS
LVTIGGIMGWMFALPQHPDAKNGFMLTGGVLNHTAVMTYPSGEQAQ-ITQQFFGHDTQ----GHMRLETQVQGSVPTVPP
NS-TITLGDYTEEYQRVAPGHW--------KSTSTSRYVMN---------GVTRQYQ--------LEQTIMFTECPHNT-
--DPQTSVLRLMTSRNYLSFEESQN--IVRYIITGKVGVS-------QSGLDPCIDGAASCHQYAECIPYGNN-FQCQCQ
TGFIGDGTDCQD--VNECTDSP--CDVNADCYNLPGSFECTC-RFGFT--GNGLQC-QREVRLCGDDVCHPNARCVF---
---------------NSDIGRPM-------------------CECNSGYYGDGKNCTTLAFECNEAPEVCHQDAQCIYDF
QEQ---------------------------------------RYKCECGEGFSGDGLVCQ--------------------
-----------------------AYKDQC---------------------------------------------------
---------------------------------DRCH-A--NATCVFNINTFTHTCQCNPGF------------------
-----TGDG---------RYCSLIEVPTVCRL--CSENAECL--------------------------------------
-------------------------LDVSSQEFTCQC------------------------------------------R
SNYRGDGFNCT---------------------------------------------------------------------
-------------------------------------------------------------QVDCRTEQICDPNADCMY-
--------------------------------------------------------------------------------
---------------DPFELRDLCLCRNGFTGD-GLT-CEPEGCEVYNDCDVNAQCLPDPRYTNRYACRCNQGYRGDGKQ
CEQEEISCNQINNCSPFAECLYSLSVDSYRCRCRPGYDGDGTS-CIPSGDNCQRN-PSVCDGNANCVSNGDIYVCQCNSG
FRGNGKICYRT----SSEDYLILSQGKTISR--VNINQED---------GPGQLILSQPDQLIVGVDSDCADGSVYYTDV
VEGSIYHVTAN-GSNLNRIV-SGLKSPEGLSIDWVSRNMYWTDSELDCIEVSRLNGTSRKRLFERELVNPRAIVVSPQRG
RMYWTDWNRGTPKIEVANMDGTNRKVFVESDLRLPNGLTVDLYSSQVCWGDA----GTSKVECIREDGVG--RVLLTD--
----SAPYPFGLSYHGNNIFWTDWSQKAVMEVSR-GGSPRASLEIPVGGNGRLYGLTSVT-ECPRINNACSVNNGGCRFL
CLPTPNGGRTCSCPDDVSEETCNEISVIRKRK
>D._rer._NID1
------------------------------------------------------------------------MGRHGHRH
PFW----------------------VILFGLTLSVSGITRHELFPFGRNAGDQSLREGNDE-TQEVNLDKPITFHD-EQF
SKIYINTNGFVALE-----KPTGESEYLENMPASFKMIAALQGDLDTSDGVGKVFFRQDFSTALLQQAADHINRAF----
--PEDDLVNPIHALVVTWLDVASHKAESRGDGLEHSIRRNTFQLVIASVET-SSYAILLYPRDSIQF--------QSTGS
GYTVHAGFSKTQELYY-RN--------TEDTEASVKDLPEQTNSGKRGVWVYEIGT--FPHFTNIAPGEVPDLPLDSLRR
SETQNQQ--------------------------QQVYPDVQQENLDGVYHHPEHPPPIQVHTVQFTPQDP----------
------------------------------------QVVEIENDDN----------------------------------
--------------------------------IQVDVFTYN---------SGQCGGQKCSK-FAEC----SGRCCVCKPG
YYGSGVHCVP------E--GVPQRMNGKVSGRVFVGNSPVP---VDFASNDLHSYVVANDGRAYVAISAIPPVIGFSLQP
LSSVGGVIGWAFALQQ-PGFKNGFSIIGGEFKRQADVSFQPGGEKLTISQEFRGIDEH----DHLMVDTRLEGKIPEVPQ
GA-TVQIDSYSEIY-QYSINLI--------TSSSTREYVIS----LPDGSTQSRSYN--------FRETITFQGCQFDE-
----VPSTQMLSVEQVFVMYDMGAQ--LLRYAMSNKIGDVNGG----QSEENACFTGRHGCDTNAVCKPGQGNQFTCECA
AGFTGDGRACYD--IDECRETPQICGQNSICNNQPGTFRCEC-LDGFQFASDGQTC------VEVHRPVDPCRSGTH---
---------------DCDVPE---------------------------------------------------RARCSYTG
GS----------------------------------------SYICTCAPGFMGDGRRCQ--------------------
------------------------DIDECQV-------------------------------------------------
---------------------------------NQCH-E--NAVCFNTPGS--FSCQCNPGF------------------
-----HGDG---------FYCSTEREKTRCELH-----------------------------------------------
-------------------------------------------------------------------------------K
ESVVGFGPHSA---------------------------------------------------------------------
--------------------------------------------------------------------------------
--------------------------------------------------------------------------------
--------------------------------------------------------------------------------
--------------RPQPGRFVPTCDAQGRYEPMQCHASIGQCWCVDRDGEEISGTRTGPGRFPVCRGH-------DESG
PIR--PTPNPNISPLPPGSHILFTQSGKIEY--IPLDGHNLKK------NEAKTALHLPEKVVIGIAYDCVEKMIYWTDI
STPAISRANLQ-GGEPVQLIKSDIGSPEGIAIDHLGRNMFWTDSMKDRIEVSSLDGTQRRVLVNTDLVNPRAILTDSTNG
YIYWADWNRESPKIEMAYMDGTNRRVLAKDDLSLPNGLTYDPQTSLLCWADA----GTHKVECMNPQQGR--RTQLME--
----EIQYPFGLTTDGKNFYYTDWTRVSVVVVDRHLRREVDEFQPQK--RTRLYGITTAHARCPAGQNYCSSNNGGCTHL
CLATPAGR-SCRCPDNAAE-----LGCVERE-
>D._rer._NID2
--------------------------------------------------------------MLTSCMCTSCSPKMTRDK
IAL--------------------LFLQLSWAFHHVAGIDRHDIYPYGMFYGDVTLQEGDDETSKVITLSKPMHFYE-APF
TNLYVTTNGIISTQD----LPMEKQYVDDGFPTDFPVIAPFLADIDTSKGKGSIYYRQTESPTVLKRAEADVKRGF----
---PDATFSPTHAFIATWENVSAYEEVARSS--SPSHRVNTFQVVLAYNEK-DTYALFLYPEDGLQFFGTRPKESYNVEI
ELPARVGFSRGEISYLIFSRTEGPYYSLTSNEQSVKNLYQKGNIGEPGVWLFHVGN--LYSFQNVVPAQQEAVSSKSPTV
QDTVFTDEDYTDEE-------------------EYDPIDPDFQDPTTTEFLEPEPDSSLLERLNQETPLG----------
------------------------------------QSPLQPSVSGPEDLPQPDPHHVQPEDNTQPQWPLPKHAILQVYP
NRVKDVPTHPSDGQVFSV---------EEKVDFDSGVIHYSTDNKE----TCERFQQQCSL-NAHCTDHSTGFCCHCNSG
FYGNGRHCLP------N--GAPQRVNGKVRGTVLVGGTA-----VDLGNIDLHAYIVVGDGRAYTAISEVPEPAGWALMP
VAPIGGLFGWLFALEL-PNSLNGFSITGAEFTRRADVTFSPGNQRLSIVQTATGLDNQ----NYLNVDTHLQGSVPFIPP
GA-TVQMEPFKDTY-QYYPSLI--------TSTSVREFKVV----SAENGAETFTFQ--------VKQNITYRDCSHRPR
S---RLETLELKMERVFVMYVREER--ILRYAITNKIGPLGAVDPEPENVN-PCYSGNHDCDTTARCVPGEGQLFSCQCA
TGYRGDGRNCYD--VDECAEGLSSCGAHSHCVNLPGSHRCQC-ESGFQFGFDGRTC----------QDVDEC--GEQ---
---------------PCH--A---------------------------------------------------QALC-SNS
PG----------------------------------------SFRCQCQPGYHGDGFQCH---------------PQNGH
PKTRCEQHRDSLQSGDGGVPAVGAFIPQCDEEGQYRPLQCHGSTGHCWCVDNRGQERAGTRTPPGSPPRNCDEPVRPKTH
CEQHRDSLQSENGGVPVVGAFIPQCDEEGQYRPQQCHGSTGHCWCVDNRGQERAGTRTPPGSPRVNCDQPVHLRTRCEQH
RDSLQSGDGGVPAVGAFIPQCDEEGQYRPQQCHGSTGHCWCVDNRGQERAGTRTPPGSPRVNCDQPVRPKTHCEQHRDSL
QSGDGGIPVVGAFIPQCDEEGQYRPQQCHGSTGHCWCVDSRGQERAGTRTPPGSPRVNCDQPVRSKTHCEQHRDSLQSGD
GGVPVVGAFIP----------QCDEEGQYRPQQCHGSTGHCWCVDNRGQERAGTRTPPGSPRVNCDQPVRPKTQCEQHRD
SLQSGNDGVPVVGAFIPQCDEEGQYRTQQCHGSTGHCWCVDNRGQERAGTRTPPGSPRVNCDQPVRPKTQCEQHRDSLQ-
--SGNDGVPVVGAFIPQCDEEGQYRTQQCHGSTGHCWCVDNRGQERAGTRTPPGSPRVNCDQPVRPKTQCEQHRDSLQSG
DGGV-----PAVGAFIPQCDEEGQYRPQQCHGSTGHCWCVDSRGQERAGTRTPPGSPRVNC----DQPVIVPPTQRPESV
CERWRASLLQQYGGQPDSQHYLPQCDSAGEFNPVQCYGGSSYCWCVDANGREVPGTRSHDAVKPACIPT-------VASP
TVH--PLPRPDVTPPPTGTSLLYAQGQQIGV--LPLNGTQMDK------ERSSVLLALHGSIVVGIDYDCRERKVYWTDL
AGRTINRASLDPGSEPEIIINTALTSPEGLAVDVARRRLFWVDSTLDKIETANLDGSDRHVLFATDLVNPRAMIVDSSTG
TLYWTDWNREAPKIESSSVDGQNRRVLVQEGIGLPNALTYDSTMRQVCWADA----GTKRLECISPNGTG--RRVIQS--
----NLNYPFSMVYFANHYYYTDWRRDGVISLGRDNQ-LTDEYLPDQ--RSHLYGITVAPPQCL----------------
--------------------------------
>S._kow._NID1
--------------------------------------------------------------------------------
--------------------------------------------------------------------------------
--------------------------------------------------------------------------------
--------------------------------------------------------------------------------
--------------------------------------------------------------------------------
--------------------------------------------------------------------------------
--------------------------------------------------------------------------------
--------------------------------------------------------------------------------
----------------------------------------------MERIDLHSYAVTNDGRSFTAVSRVPISIGYSMQA
LQPLGAVIGWVFAMTA-SKGKNGFGLTGGIFTRTADISFGSGERVT-VKERFTGIDEL----GYMRMTAELDGTLPAIPP
ST-DITIEDYKETYTRLSPGRI--------RSSAERTLLIG---------EDPLEVN--------IDQTIEYEECIGDAR
QQANLIKAMRVSVTRNYVIYDRNEQ--ILRYAMTSKVAPST------EPVYDPCL--NNECHDKADCI------------
--------------------------------------------------------------------------------
--------------------------------------------------------------------------------
---------------------------------------------------VRGESYLCQ--------------------
----------------------------CQT-------------------------------------------------
--------------------------------------------------------------------------------
--------------------------------------------------------------------------------
--------------------------------------------------------------------------------
--------------------------------------------------------------------------------
--------------------------------------------------------------------------------
--------------------------------------------------------------------------------
--------------------------------------------------------------------------------
-----------------------------------GFAGNGRF-CDDID-ECISG-VSDCDSKANCVNQVGSFYCTCLPG
YTGDGKTCKREDVSPSAGAFLLFAQGMGLYR--LPLNDY----------EIGGRVVMKPRQIAIGVCYDCRDEFFYWTDV
SNRRIYKSRYN-GDDTEVVINSGLSSPEGIAIDWISRNMYWTDSGHDTIEVAYLNGLNQRVIISDGLVNPRAIAVDPVGS
YLYWTDWNRDSPKIETSNLDGSERRVLVNTGLGLPNGLTLDSVNHQICWADA----GEKKVECIGQTGNPDTRYVVTS--
----EASQPFGLTNVDNQLYWTDWERDNIGTVSINGGNLGRPMQTPVGANGKLYGITAVT-TCPQGKHILWF--------
--------------------------------
>S._pur._NID1
-------------------------------------------------------------------------MKLLLGI
FAV---------------------------LIAVVNCLPRDQFFPFGEGTTDKKLNRRSKK-PLTLSFREPFTFLG-EEQ
SLLYIVRDGYVSF----------------SSGARGSKIAPFHTKLKLIRGQSSVWYRTTVSSNEEDEIINLIQRNFRSRG
STD-FTTFSPSSFVIVTWENMA----VRNSD--HEVIGTVTFQLILVADAM-HSFAFFLYDENNDY--------PRPDRI
GSNIDAGFTSGKAHNQ-WE-FEMVYTTEDNKAATLFEAMRDSNVGMNGMWAYKI--------------------------
-DGR-----------------------------MDGNIIPAVAYVPVESLPQNDEPP--QDAVNIQLDNT----------
------------------------------------FDVVLDFENQ----------------------------------
-----------------------------------------------------CTRETCSV-DGRCVPYPTGHCCACNEG
FMGNGIHCLS------I--NDNGRMNGRVNGTINGV--------TIPDEVYLHTFIMGGGGRTFTAISPVPSSIAYSMQI
LLPIGELMGWMFAEPA-AKGINGFMQTGGDLLYSANIRFENGDEVS-IIQRYTGVDESEEGGGVIGGYVTIDGNVPNLSP
GT-SVSVDRHSEVYTKYRPGYV--------YSSEQRSLDAD---------GQTIRFS--------IEQTITYQECEADDI
NTDASLTAMRMNTTYAYSIFEPQGD--ILRYAMITNVGPDI------GVPTDACQ--DNNCGTNAECFPQANT-FTCRCR
AGYTGNGYTCTESPSDPCDNND--CDRNANCYPAGNSYTCQC-NTGFN--GDGRVC-------VADQASDPCDTN-----
---------------DCSLY-----------------------------------------------------AYCYPTN
DGQ---------------------------------------SFYCQCATGFTGDGRNCE--------------------
---------------------REQRGNACDN-------------------------------------------------
---------------------------------NNCS-P--YAYCRPRGDT-DFTCECAPGY------------------
-----VGDG---------YNCE-EESQDPCLNNRCHPYADCS--------------------------------------
-------------------------PV-PG-GYTCSC------------------------------------------R
SGYQGDGYLCE----------EAD--------------------------------------------------------
--------------------------------------------------------------------------------
--------------------------------------------------------------------------------
--------------------------------------------------------------------------------
-----QLVNLCSDCGRDADC-LPEG-RGYRCICRAGFNGDGLT-CEDVD-ECLEGADIACDANARCQNNRGSYTCRCNAG
YRGDGFTCEAL---PEADGSLVFGQGMSVMN--LPRDG-----------SAGNKVYMKSRQTVVGLGYDCRHEYVYWTDI
SGRAIMKASLD-GRDVSVVVNTSLSSPEGVAVDHLSRNLYWTDSGFDRIEVANLDGTNRHVLFDTDLVNPRAIVIDPVGG
YLYWVDWDRSYPRIEVSGMDGSGRAVFLDEDLIMPNGLTIDLVSQLLCWADA----GTQKVECMNLDGDPLSRYPVYR--
----PAQYPFGLASLGNNLYWTDWQTSNIQFINKNGG-EVQSLALPRGGNGRTYGIAAVT-QCTDGNNRCAYENGGCRNL
CLPAPGVRATCVCPNALAP---NDIPCN----
>X._lae._NID1
------------------------------------------------------------------------MHRLTIGP
RLY----------------------QIFPATHGLGSFIKVDTFFPYGRDVGDLLLTPGDDSDSEPLRPNQSLHFYD-GTI
STLFVTTNGMIATS-----KPPPEDDYLEQFPPDFGLIAPFLSDIDTSEG-GNVFYREDTSQDVLHLASKHINRGF----
---PGSTFIPKSALVFTWEDVLPYYSQRGDA--IPHNKGNTFQAVLASDES-KSYAIFLYPEDGLNFHGTQPKNNYNE--
ENSARVGFSKGAEAFILWK-TKGPHNEFANDYYSLEMLRWKTNSGMQGVWIYEIGG--PSTLKSVVAANVEHFATLDEKE
ENHSEETEDFNDHYVT-----------------EQDYENNPLKPNIPGLNLIPVDPYLDQEDVILGNVNF----------
------------------------------------QVPSFPQNNP----------------------------------
----------------------QIVIVDDELEDTGVVFQYNTGNQQ----TCANNRHQCSS-QAFCKDYSTGFCCTCIPG
YYGNGRQCVA------E--GSPQRVNGKVKGKIYVGSNPIP---VVFEGIDLHSYVVVNDGRAYTAISTIADSLGYSLLP
LASIGGVIGWMFSVQQ-PGYKNGFSITGGEFTRKTEVTFLHSNKKLVILQKFSGIDEH----GHLTISTELDGSVPEIPY
GS-TVHIEPYTELY-QTSSSVI--------TSSSNREYTVE----FPQDGSETFTYQ--------WKQTITFTECVHDTA
A-PTVPAIQQLSVDRVFVLYNREEK--ILRYASSNSIGPITDSP--VDTNRNPCYIGAHNCDTNAVCRPAQGNQYICECT
SGFRGDGRTCYE--IDECQEQQDICGDNAICNNQPGTFRCEC-NDGYQFLEDGRTC------ASVERTINHCLTGTH---
---------------NCDIAE---------------------------------------------------RAHCIYTG
GS----------------------------------------SYICACLSGYSGDGRVCE--------------------
------------------------DVDECET-------------------------------------------------
---------------------------------SQCH-P--DAVCYNIPGS--FSCHCKPGY------------------
-----QGNG---------FQC-----------------------------------------------------------
--------------------------------------------------------------------------------
--FPGEPQKTP---------------------------------------------------------------------
----------------------------------------------------------------------CQLHQDSIL-
--------------------------------------------------------------------------------
------------------------------------------------GSPSVRGARPVGQ-------------------
--------------------FLPQCDESGNYVPRQCHSGSGYCWCVDKDGNELPGTRTRPGLSPPCLDI-------VTHP
PPTVGPVVRPDVAPLPPGTHLLFVQSGKIEH--VPLEGNSMKK------SDAKTLLHIPDKVIIGVSYDCVDKTVYWTDI
TGPSISRASIN-GGEPTAIIKTELGSPEGIAVDHLGRNIFWTDSVLNTIEVAKLDGSNRRILFDTDLENPRGIVADALKG
NLYWTDWNRVAPKIETSYMDGTNRRILVKDDLGLPNGLTIDAYSSMLCWVDA----GTKRMECMNPSQPA--RRKIVE--
----GIQYPFGITSYGKNIFYTDWKRDSIVAIDRTISKENDNFQPPK--RSRLYGITTAYSQCPQGQNYCAVNNGGCKHL
CLATPGGR-SCLCPENSTG-----VDCLDRN-
>X._lae._NID2
MHIPTAIPAGTAATARSKSLFPSNQCARREEPGVILRLGLSAPCSSVYWSATATPTLGSALGSDVEAPGSELLSTLGRGA
YPLALNVGLASIRIVAMWDRTVRLLLPLHCLLAFSAAISRRELFPYGELKGDVLLQEGDDETSEVVKLSQPLLFYE-AQF
SNLYVGTNGIISTQD----FPRETQYVDDGFPTDFPVIAPFLSDIDTSNGKGKIFYRQDNSEPVLNHAAREIQRGF----
---PEATFIPNHAFLVTWENVGTYEEVTRHS--ASSDRRNTFQAVLAYDHS-DAYAIFLYPEDGLQFFGTRPKESYNVHI
ELPARVGFSRSEAGPY-YS--------VTSNEQSVKNLYQTGNVGVPGIWVFHIGS--IWELDNVIPAKFFGAPANEQSL
ENSHTSFPEHRLFENHENEDSIDYPESFYEESEDELEDNTSDATPTHETHQEGDSNTGNQGYLDIDDQASKLTHAEDEQK
ATSSAVLSSSHQNPNWTPYTPSESETDRDGPL----QEPQIQTGENLDLTREDTLLTDDLPSHNAPDSIPSNSEDLPIYP
ESAVLVGSHPEQENNFERGRQT-----DADPGLQTDVFSFKPAGKE----TCERNHGRCSR-FAFCADYSTGFCCHCQED
YYGNGVHCLP------R--GAPHRVNGKVSGNILVGQTP-----VNFIDADLHAYIVANDGRAYTAISNVPDPASWSLTP
LAPIGGLFGWLFALEK-PGFQNGFSFTGAKFVHNIDVTFYPGEEAIHITQTANGFDSE----GYMNVKTAIQGKIPYIPE
TS-TIKLSPYTELY-QYSGSVV--------TSTAYREYTVL----SESNEEQKLSYR--------LRQNVTYQECSHSQK
Q---SVSAQKLYVDRVFALYNKEEK--VLRYAITNYIGSVHDSTGEEDLKVNPCYDGTHLCDTRAKCQPGSGLEYICVCA
SGYQGDGRDCTD--VNECEVGFTRCGQNTVCVNLQGSYRCEC-ASGFTLSGDEHNC-------ILASSINPCEDGRH---
---------------MCNRD----------------------------------------------------TSRCVPHG
DG----------------------------------------VYTCQCFPGFIMSGEKCV--------------------
------------------------DVDECTE-------------------------------------------------
---------------------------------HRCH-P--DASCTNTLGS--FSCRCNSGY------------------
-----EGDG---------FQCTQILDPEPL-------RTPCL--------------------------------------
-------------------------EKRQQLLGQLHP------------------------------------------R
GPRPVVGQFVP----------ECDAEGNYVPLQCHGSTGHCWCVDKLGEEVAETRTPPGRPSPNCGD-------------
-------------------------------------------------------------KGPEPLRTPCLEKRQQLLG
QLHPRGSRPVVGQFVPECDAEGNYVPLQCHGSTGHCWCVDKLGEEIAGTRTQPGRTSPNCADKGPEPLRTPCLEKRQQLL
GQLHSRGPHPIVGQFVPECDVEGNYVPLQCHGSTGHCWCVDKLGEEVAGTRTPPGRPSPNC----GDTA--EPTQRPQTV
CERWKQSLIEHYGGKPSGEHYVPQCDQYGDFSPLQCHGNSGYCWCVDKEGREIEGSRTEPGMTPACIPT-------VAPP
TMH--PTPRPDVTPPATGTFLLYAQGQQIGY--LPLNGTRLHK------DKARTLLSLHGSIVVGIDYDCHEKMVYWTDV
AGRTINRASLEPGAEAEIIINTGLMSTEGLAIDYLRRTLFWTDSGLDKIESSRLDGTERKILFDTQLVNPRAITVDAVRG
NLYWTDWNREAPKIESSFVDGSNRRILVNDNIGLPNGLTFDPFSKQVCWADA----GTKKLECILSDGTG--RRVIQS--
----NLNYPFSVVAYANHFYHTDWRRDGVISIKKDTGHIVEEYLPEQ--RSHLYGITAVYPYCPSGRK------------
--------------------------------
>H._sap._NID1
---------------------------------------------------------------------MLASSSRIRAA
WTR--------------------ALLLPLLLAGPVGCLSRQELFPFGPGQGDLELEDGDDFVSPALELSGALRFYDRSDI
DAVYVTTNGIIATS-----EPPAKESHPGLFPPTFGAVAPFLADLDTTDGLGKVYYREDLSPSITQRAAECVHRGF----
---PEISFQPSSAVVVTWESVAPYQGPSRDP--DQKGKRNTFQAVLASSDS-SSYAIFLYPEDGLQFHTTF---SKKENN
QVPAVVAFSQGSVGFL-WK-SNGAYNIFANDRESVENLAKSSNSGQQGVWVFEIGS--PATTNGVVPADVILGTEDGAEY
DDEDEDYDLATTRLGLEDVGTTPFSYKALRRGGADTYSVPSVLSPRRAATERPLGPPTERTRSFQLAVET----------
------------------------------------FHQQHPQVID----------------------------------
---------------------------VDEVEETGVVFSYNTDSRQ----TCANNRHQCSV-HAECRDYATGFCCSCVAG
YTGNGRQCVA------E--GSPQRVNGKVKGRIFVGSSQVP---IVFENTDLHSYVVMNHGRSYTAISTIPETVGYSLLP
LAPVGGIIGWMFAVEQ-DGFKNGFSITGGEFTRQAEVTFVGHPGNLVIKQRFSGIDEH----GHLTIDTELEGRVPQIPF
GS-SVHIEPYTELY-HYSTSVI--------TSSSTREYTVTEPERDGASPSRIYTYQ--------WRQTITFQECVHDDS
R-PALPSTQQLSVDSVFVLYNQEEK--ILRYALSNSIGPVREGS--PDALQNPCYIGTHGCDTNAACRPGPRTQFTCECS
IGFRGDGRTCYD--IDECSEQPSVCGSHTICNNHPGTFRCEC-VEGYQFSDEG-TC----VAVVDQRPINYCETGLH---
---------------NCDIPQ---------------------------------------------------RAQCIYTG
GS----------------------------------------SYTCSCLPGFSGDGQACQ--------------------
------------------------DVDECQP-------------------------------------------------
---------------------------------SRCH-P--DAFCYNTPGS--FTCQCKPGY------------------
-----QGDG---------FRC-----------------------------------------------------------
--------------------------------------------------------------------------------
--VPGEVEKTR---------------------------------------------------------------------
----------------------------------------------------------------------CQHEREHIL-
--------------------------------------------------------------------------------
---------------------------------------------GAAGATDPQRPIPPGL-------------------
--------------------FVPECDAHGHYAPTQCHGSTGYCWCVDRDGREVEGTRTRPGMTPPCLST-------VAPP
-IHQGPAVPTAVIPLPPGTHLLFAQTGKIER--LPLEGNTMRK------TEAKAFLHVPAKVIIGLAFDCVDKMVYWTDI
TEPSIGRASLH-GGEPTTIIRQDLGSPEGIAVDHLGRNIFWTDSNLDRIEVAKLDGTQRRVLFETDLVNPRGIVTDSVRG
NLYWTDWNRDNPKIETSYMDGTNRRILVQDDLGLPNGLTFDAFSSQLCWVDA----GTNRAECLNPSQPS--RRKALE--
----GLQYPFAVTSYGKNLYFTDWKMNSVVALDLAISKETDAFQPHK--QTRLYGITTALSQCPQGHNYCSVNNGGCTHL
CLATPGSR-TCRCPDNTLG-----VDCIEQKX
>E._fra._gene530_i0
------------------------------------------------------------------------MTALSVLF
LCV----------------------------ALCLQSAFGATLFDYGNDVEDFKVPRGADVAQQ---VEFPVNFFR-MPF
ETLYISTKGAILF--------------DTPAEPQSRMIAPFFADIDNSKH-GSIWYRTTPTEKDMARVTEDMERYF----
---PSREFKPTDVLIVTWQNVRIQRN-------RGLSKGITFQAVIITDHH-YTFVEYLYGDNVY---------PRPRAL
AVSPVIGFSTSNVEYFDYA--------IAEDTESVFEKTKSSNVNELGVWVFQV--------------------------
---------------------------------DGVNPYDIVWGIPEGGNIQGDQNVLHDVDTDLNINLG----------
--------------------------------------------------------------------------------
--------------------------------------------------AVGDDCSTCSA-SATCLDYSAGSCCLCNEG
YIGNGKTCLR------NEVDKPFRANGAIRGTVNG---------EALSGINYHAFIVAAEGRTYTAISPTPQGLNYTLQL
LLPIAETIGWLFARPE-NKGINGMTITGGTFRSTSRMRFNTGEEFT-ITQDYVTSGES------IRNDISVSGALPVLEE
KA--LRVTEHSEAYTRHRPGIV--------HSFESRSFATD---------SSNIYFT--------HEQTIEYDDCLADEA
EFDPLLNAMTVTFSSVNAFHEEQYP--NVRFSMRSAISPVS------GPVSDPCE--SNDCHLFASCFPDADG-YRCECF
DGYSGDGYQCEVENLDPCATNR--CSSNAICIPDGSSYDCEC-MSGYQ--GNGYTCLEIFVDPCQDNDCSDNADCYRADP
SFVCKCHSGFEGDGVTCDPIDPCASHRCSRNAVCIPEGISSRCQCVSGYEGNGYTCFEVEDVDPCDNNRCSSNADCYTEG
DTYNCRCRAGYDGDGYICNATPSGPCERNRCDENALCIPDGRSYYCQCAPGFEGDGLSCT--------------------
----------------------ATPSGPCER-------------------------------------------------
---------------------------------NRCD-E--NALCIPDGRS--YYCQCATGF------------------
-----QGDG---------LSCT-EVVDDPCLNSVCASNADCL--------------------------------------
-------------------------PQ--GSSYTCQC------------------------------------------R
SGYQGNGLVCEPVSVDPCLNNDCNPLGRCIPRGSSYDCQCAAGFQGDGY---------------TCV-------------
-------------------------------------------------------------AYPCS-NHNCDDNADCFG-
-------TDAGRSYECVCRDGFQGDGYYCQAVEVDVCEGNEC--------------------------------------
---------DVNGECIPLLDSYDCQCREGFLGN-GYF-CIAEDPCFENSCDVNADCSPVGD---AYQCRCRPGYRGDGYN
CQ-----VLDCSSCDANARC-I-QQGAGFSCECNTGFEGDGQV-CEDID-ECLAS-SSPCDPNAYCDNTFGNYVCSCREG
YVGDGVRCQVAVQP-QGDGKLLYGQGMAVME--MPLADG----------EPGTRVIHKKRQTIVGLAYDCVDELIYFTDV
AKGSIGRVRPD-GTEYKRLVTKGLSSPEGVAVDHLSRNLYWTDSGFDRIEVANLDGKNRRVLIETDLNNPRAIVVDAVAG
YMYWTDWNRNAPKIERALMDGSEREVLVEDGLRLPNGLTLDQISQKICWADA----GTEKVECISVNGDPLTRVAVFS--
----EADYPFGLAAFDQNLYWTDWTSNSVYSVNKNGALSANKMTLPLGGTGRLYGIIAEQ-DCPQGSNACAYDNGGCSAI
CLPLPRGEKSCACPTDTRG---NEIPCX----
